# Supplementary material for: Synthesis and kinetic resolution of substituted tetrahydroquinolines by lithiation then electrophilic quench
Source: Chem Sci. 2017 Dec 14;9(5):1352–7. doi: 10.1039/c7sc04435f (PMC5887238; doi:10.1039/c7sc04435f)
Supplement: Supplementary file 2 [file SC-009-C7SC04435F-s002.cif]

# Electronic Supplementary Material (ESI) for Chemical Science.
# This journal is © The Royal Society of Chemistry 2017

####################################################################### 
# 
# This file contains crystal structure data downloaded from the 
# Cambridge Structural Database (CSD) hosted by the Cambridge 
# Crystallographic Data Centre (CCDC).
# 
# Full information about CCDC data access policies and citation 
# guidelines are available at http://www.ccdc.cam.ac.uk/access/V1 
# 
# Audit and citation data items may have been added by the CCDC. 
# Please retain this information to preserve the provenance of 
# this file and to allow appropriate attribution of the data. 
# 
#######################################################################

data_carter1_0m
_database_code_depnum_ccdc_archive 'CCDC 1578266'
_audit_update_record             
;
2017-10-05 deposited with the CCDC.
2017-12-14 downloaded from the CCDC.
;

_audit_creation_method           SHELXL-2014/7
_shelx_SHELXL_version_number     2014/7
_chemical_name_systematic        ?
_chemical_name_common            ?
_chemical_melting_point          ?
_chemical_formula_moiety         'C22 H25 N O4'
_chemical_formula_sum            'C22 H25 N O4'
_chemical_formula_weight         367.43

loop_
_atom_type_symbol
_atom_type_description
_atom_type_scat_dispersion_real
_atom_type_scat_dispersion_imag
_atom_type_scat_source
C C 0.0181 0.0091 'International Tables Vol C Tables 4.2.6.8 and 6.1.1.4'
H H 0.0000 0.0000 'International Tables Vol C Tables 4.2.6.8 and 6.1.1.4'
N N 0.0311 0.0180 'International Tables Vol C Tables 4.2.6.8 and 6.1.1.4'
O O 0.0492 0.0322 'International Tables Vol C Tables 4.2.6.8 and 6.1.1.4'

_space_group_crystal_system      orthorhombic
_space_group_IT_number           19
_space_group_name_H-M_alt        'P 21 21 21'
_space_group_name_Hall           'P 2ac 2ab'

_shelx_space_group_comment       
; 
The symmetry employed for this shelxl refinement is uniquely defined 
by the following loop, which should always be used as a source of 
symmetry information in preference to the above space-group names. 
They are only intended as comments. 
;

loop_
_space_group_symop_operation_xyz
'x, y, z'
'x+1/2, -y+1/2, -z'
'-x, y+1/2, -z+1/2'
'-x+1/2, -y, z+1/2'

_cell_length_a                   10.3192(3)
_cell_length_b                   11.0867(4)
_cell_length_c                   17.4057(6)
_cell_angle_alpha                90
_cell_angle_beta                 90
_cell_angle_gamma                90
_cell_volume                     1991.31(12)
_cell_formula_units_Z            4
_cell_measurement_temperature    100(2)
_cell_measurement_reflns_used    7921
_cell_measurement_theta_min      4.73
_cell_measurement_theta_max      66.58

_exptl_crystal_description       BLOCK
_exptl_crystal_colour            colourless
_exptl_crystal_density_meas      ?
_exptl_crystal_density_method    ?
_exptl_crystal_density_diffrn    1.226
_exptl_crystal_F_000             784
_exptl_transmission_factor_min   ?
_exptl_transmission_factor_max   ?
_exptl_crystal_size_max          0.300
_exptl_crystal_size_mid          0.200
_exptl_crystal_size_min          0.200
_exptl_absorpt_coefficient_mu    0.680
_shelx_estimated_absorpt_T_min   0.822
_shelx_estimated_absorpt_T_max   0.876
_exptl_absorpt_correction_type   multi-scan
_exptl_absorpt_correction_T_min  0.79
_exptl_absorpt_correction_T_max  0.89
_exptl_absorpt_process_details   sadabs
_exptl_absorpt_special_details   ?
_diffrn_ambient_temperature      100(2)
_diffrn_radiation_wavelength     1.54178
_diffrn_radiation_type           CuK\a
_diffrn_source                   ?
_diffrn_measurement_device_type  'Bruker APEX-II CCD'
_diffrn_measurement_method       '\f and \w scans'
_diffrn_detector_area_resol_mean ?
_diffrn_reflns_number            25795
_diffrn_reflns_av_unetI/netI     0.0223
_diffrn_reflns_av_R_equivalents  0.0414
_diffrn_reflns_limit_h_min       -12
_diffrn_reflns_limit_h_max       12
_diffrn_reflns_limit_k_min       -13
_diffrn_reflns_limit_k_max       13
_diffrn_reflns_limit_l_min       -20
_diffrn_reflns_limit_l_max       20
_diffrn_reflns_theta_min         4.729
_diffrn_reflns_theta_max         66.627
_diffrn_reflns_theta_full        66.627
_diffrn_measured_fraction_theta_max 0.997
_diffrn_measured_fraction_theta_full 0.997
_diffrn_reflns_Laue_measured_fraction_max 0.997
_diffrn_reflns_Laue_measured_fraction_full 0.997
_diffrn_reflns_point_group_measured_fraction_max 0.997
_diffrn_reflns_point_group_measured_fraction_full 0.997
_reflns_number_total             3512
_reflns_number_gt                3382
_reflns_threshold_expression     'I > 2\s(I)'
_reflns_Friedel_coverage         0.742
_reflns_Friedel_fraction_max     0.997
_reflns_Friedel_fraction_full    0.997

_reflns_special_details          
; 
 Reflections were merged by SHELXL according to the crystal 
 class for the calculation of statistics and refinement. 
  
 _reflns_Friedel_fraction is defined as the number of unique 
 Friedel pairs measured divided by the number that would be 
 possible theoretically, ignoring centric projections and 
 systematic absences. 
;

_computing_data_collection       'Bruker APEX2'
_computing_cell_refinement       'Bruker SAINT'
_computing_data_reduction        'Bruker SAINT'
_computing_structure_solution    'SHELXS-97 (Sheldrick 2008)'
_computing_structure_refinement  'SHELXL-2014/7 (Sheldrick, 2014)'
_computing_molecular_graphics    'Bruker SHELXTL'
_computing_publication_material  'Bruker SHELXTL'
_refine_special_details          ?
_refine_ls_structure_factor_coef Fsqd
_refine_ls_matrix_type           full
_refine_ls_weighting_scheme      calc
_refine_ls_weighting_details     
'w=1/[\s^2^(Fo^2^)+(0.0375P)^2^+0.2781P] where P=(Fo^2^+2Fc^2^)/3'
_atom_sites_solution_primary     ?
_atom_sites_solution_secondary   ?
_atom_sites_solution_hydrogens   geom
_refine_ls_hydrogen_treatment    constr
_refine_ls_extinction_method     none
_refine_ls_extinction_coef       .
_refine_ls_abs_structure_details 
; 
 Flack x determined using 1411 quotients [(I+)-(I-)]/[(I+)+(I-)] 
 (Parsons, Flack and Wagner, Acta Cryst. B69 (2013) 249-259). 
;
_refine_ls_abs_structure_Flack   0.03(6)
_chemical_absolute_configuration unk
_refine_ls_number_reflns         3512
_refine_ls_number_parameters     248
_refine_ls_number_restraints     0
_refine_ls_R_factor_all          0.0296
_refine_ls_R_factor_gt           0.0280
_refine_ls_wR_factor_ref         0.0691
_refine_ls_wR_factor_gt          0.0682
_refine_ls_goodness_of_fit_ref   1.095
_refine_ls_restrained_S_all      1.095
_refine_ls_shift/su_max          0.000
_refine_ls_shift/su_mean         0.000

loop_
_atom_site_label
_atom_site_type_symbol
_atom_site_fract_x
_atom_site_fract_y
_atom_site_fract_z
_atom_site_U_iso_or_equiv
_atom_site_adp_type
_atom_site_occupancy
_atom_site_site_symmetry_order
_atom_site_calc_flag
_atom_site_refinement_flags_posn
_atom_site_refinement_flags_adp
_atom_site_refinement_flags_occupancy
_atom_site_disorder_assembly
_atom_site_disorder_group
O1 O 0.78201(12) 0.00727(10) 0.82624(7) 0.0165(3) Uani 1 1 d . . . . .
O2 O 0.91820(11) 0.16789(11) 0.81979(7) 0.0186(3) Uani 1 1 d . . . . .
O3 O 0.50141(14) -0.06386(13) 0.87741(8) 0.0312(3) Uani 1 1 d . . . . .
O4 O 0.52517(13) 0.11530(12) 0.81991(8) 0.0245(3) Uani 1 1 d . . . . .
N1 N 0.73659(13) 0.16891(13) 0.89677(8) 0.0141(3) Uani 1 1 d . . . . .
C1 C 0.87950(19) -0.02473(18) 0.69947(10) 0.0214(4) Uani 1 1 d . . . . .
H24 H 0.7937 -0.0125 0.6766 0.032 Uiso 1 1 calc R U . . .
H1 H 0.9289 -0.0820 0.6681 0.032 Uiso 1 1 calc R U . . .
H25 H 0.9257 0.0524 0.7015 0.032 Uiso 1 1 calc R U . . .
C2 C 0.86452(19) -0.07431(17) 0.77984(10) 0.0194(4) Uani 1 1 d . . . . .
C3 C 0.82158(16) 0.11868(16) 0.84441(9) 0.0141(4) Uani 1 1 d . . . . .
C4 C 0.64244(16) 0.08865(15) 0.93605(10) 0.0150(4) Uani 1 1 d . . . . .
C5 C 0.71260(17) -0.00792(16) 0.98414(10) 0.0153(4) Uani 1 1 d . . . . .
C6 C 0.64578(19) -0.10642(17) 1.01412(11) 0.0204(4) Uani 1 1 d . . . . .
H20 H 0.5563 -0.1162 1.0028 0.024 Uiso 1 1 calc R U . . .
C7 C 0.7082(2) -0.19044(17) 1.06025(11) 0.0255(4) Uani 1 1 d . . . . .
H21 H 0.6614 -0.2578 1.0795 0.031 Uiso 1 1 calc R U . . .
C8 C 0.8383(2) -0.17686(19) 1.07845(11) 0.0269(4) Uani 1 1 d . . . . .
H2 H 0.8813 -0.2350 1.1094 0.032 Uiso 1 1 calc R U . . .
C9 C 0.7838(2) -0.18898(18) 0.77892(13) 0.0348(5) Uani 1 1 d . . . . .
H3 H 0.7703 -0.2171 0.8317 0.052 Uiso 1 1 calc R U . . .
H5 H 0.8292 -0.2514 0.7495 0.052 Uiso 1 1 calc R U . . .
H4 H 0.6997 -0.1724 0.7550 0.052 Uiso 1 1 calc R U . . .
C10 C 0.9927(2) -0.0945(2) 0.82015(12) 0.0336(5) Uani 1 1 d . . . . .
H8 H 1.0461 -0.0217 0.8158 0.050 Uiso 1 1 calc R U . . .
H6 H 1.0380 -0.1625 0.7962 0.050 Uiso 1 1 calc R U . . .
H7 H 0.9771 -0.1124 0.8745 0.050 Uiso 1 1 calc R U . . .
C11 C 0.55693(17) 0.16415(17) 0.99110(10) 0.0178(4) Uani 1 1 d . . . . .
H16 H 0.4955 0.2137 0.9609 0.021 Uiso 1 1 calc R U . . .
H9 H 0.5061 0.1097 1.0246 0.021 Uiso 1 1 calc R U . . .
C12 C 0.64184(18) 0.24592(16) 1.04028(10) 0.0188(4) Uani 1 1 d . . . . .
H14 H 0.5884 0.2888 1.0788 0.023 Uiso 1 1 calc R U . . .
H15 H 0.7081 0.1977 1.0677 0.023 Uiso 1 1 calc R U . . .
C13 C 0.70590(16) 0.33489(17) 0.98702(10) 0.0167(4) Uani 1 1 d . . . . .
C14 C 0.74361(15) 0.29464(16) 0.91403(10) 0.0147(4) Uani 1 1 d . . . . .
C15 C 0.78466(17) 0.37787(16) 0.85918(10) 0.0176(4) Uani 1 1 d . . . . .
H13 H 0.8038 0.3518 0.8084 0.021 Uiso 1 1 calc R U . . .
C16 C 0.79770(17) 0.49865(17) 0.87849(11) 0.0214(4) Uani 1 1 d . . . . .
H10 H 0.8273 0.5546 0.8411 0.026 Uiso 1 1 calc R U . . .
C17 C 0.76796(18) 0.53824(17) 0.95184(12) 0.0236(4) Uani 1 1 d . . . . .
H12 H 0.7802 0.6204 0.9656 0.028 Uiso 1 1 calc R U . . .
C18 C 0.72011(17) 0.45662(17) 1.00498(11) 0.0205(4) Uani 1 1 d . . . . .
H11 H 0.6965 0.4842 1.0547 0.025 Uiso 1 1 calc R U . . .
C19 C 0.55036(17) 0.03418(17) 0.87520(11) 0.0198(4) Uani 1 1 d . . . . .
C20 C 0.4412(2) 0.0716(2) 0.75952(13) 0.0348(5) Uani 1 1 d . . . . .
H17 H 0.4791 -0.0009 0.7364 0.052 Uiso 1 1 calc R U . . .
H19 H 0.4315 0.1340 0.7201 0.052 Uiso 1 1 calc R U . . .
H18 H 0.3560 0.0520 0.7811 0.052 Uiso 1 1 calc R U . . .
C21 C 0.90455(19) -0.07758(19) 1.05093(11) 0.0253(4) Uani 1 1 d . . . . .
H22 H 0.9932 -0.0665 1.0639 0.030 Uiso 1 1 calc R U . . .
C22 C 0.84223(18) 0.00634(17) 1.00439(10) 0.0192(4) Uani 1 1 d . . . . .
H23 H 0.8889 0.0744 0.9861 0.023 Uiso 1 1 calc R U . . .

loop_
_atom_site_aniso_label
_atom_site_aniso_U_11
_atom_site_aniso_U_22
_atom_site_aniso_U_33
_atom_site_aniso_U_23
_atom_site_aniso_U_13
_atom_site_aniso_U_12
O1 0.0193(6) 0.0129(6) 0.0174(6) -0.0022(5) 0.0042(5) 0.0010(5)
O2 0.0169(6) 0.0205(6) 0.0185(6) -0.0023(6) 0.0044(5) -0.0030(5)
O3 0.0337(7) 0.0301(8) 0.0298(8) 0.0012(7) -0.0056(6) -0.0155(7)
O4 0.0234(7) 0.0266(7) 0.0235(7) -0.0005(6) -0.0077(6) 0.0032(6)
N1 0.0151(7) 0.0122(7) 0.0151(7) 0.0008(6) 0.0030(6) -0.0002(6)
C1 0.0237(9) 0.0239(10) 0.0166(9) -0.0030(8) -0.0002(7) 0.0017(8)
C2 0.0250(9) 0.0166(9) 0.0167(9) -0.0028(7) 0.0036(7) 0.0058(8)
C3 0.0157(8) 0.0142(8) 0.0123(8) 0.0005(7) -0.0014(7) 0.0019(7)
C4 0.0137(8) 0.0148(9) 0.0166(8) 0.0011(7) 0.0030(7) -0.0029(7)
C5 0.0189(9) 0.0146(9) 0.0124(7) -0.0018(7) 0.0039(7) 0.0019(7)
C6 0.0244(9) 0.0170(9) 0.0198(9) -0.0016(7) 0.0044(8) -0.0009(7)
C7 0.0389(11) 0.0167(9) 0.0209(9) 0.0022(8) 0.0078(9) 0.0002(8)
C8 0.0362(11) 0.0241(10) 0.0205(9) 0.0046(8) 0.0032(8) 0.0127(9)
C9 0.0519(13) 0.0172(10) 0.0353(11) -0.0036(9) 0.0154(11) -0.0006(10)
C10 0.0394(12) 0.0415(13) 0.0199(10) -0.0043(9) -0.0034(9) 0.0236(10)
C11 0.0162(8) 0.0183(9) 0.0190(8) 0.0011(7) 0.0050(7) 0.0015(7)
C12 0.0209(9) 0.0186(9) 0.0169(8) -0.0012(7) 0.0037(7) 0.0042(7)
C13 0.0137(8) 0.0183(9) 0.0181(8) 0.0002(7) 0.0002(7) 0.0025(7)
C14 0.0114(8) 0.0137(8) 0.0190(8) -0.0007(7) -0.0007(7) 0.0004(7)
C15 0.0162(8) 0.0177(9) 0.0189(8) 0.0010(7) 0.0010(7) 0.0012(7)
C16 0.0190(9) 0.0163(9) 0.0289(9) 0.0054(8) 0.0006(8) 0.0008(7)
C17 0.0196(9) 0.0145(9) 0.0367(11) -0.0046(8) -0.0009(8) 0.0009(7)
C18 0.0179(8) 0.0200(9) 0.0236(9) -0.0061(7) -0.0006(8) 0.0036(7)
C19 0.0162(8) 0.0235(10) 0.0197(9) -0.0007(8) 0.0020(7) -0.0001(8)
C20 0.0309(11) 0.0444(13) 0.0291(11) -0.0050(10) -0.0144(9) 0.0037(11)
C21 0.0221(9) 0.0342(11) 0.0196(9) 0.0024(9) 0.0019(8) 0.0087(9)
C22 0.0207(9) 0.0206(9) 0.0161(8) 0.0017(7) 0.0031(7) 0.0004(7)

_geom_special_details            
; 
 All esds (except the esd in the dihedral angle between two l.s. planes) 
 are estimated using the full covariance matrix.  The cell esds are taken 
 into account individually in the estimation of esds in distances, angles 
 and torsion angles; correlations between esds in cell parameters are only 
 used when they are defined by crystal symmetry.  An approximate (isotropic) 
 treatment of cell esds is used for estimating esds involving l.s. planes. 
;

loop_
_geom_bond_atom_site_label_1
_geom_bond_atom_site_label_2
_geom_bond_distance
_geom_bond_site_symmetry_2
_geom_bond_publ_flag
O1 C3 1.339(2) . ?
O1 C2 1.482(2) . ?
O2 C3 1.215(2) . ?
O3 C19 1.199(2) . ?
O4 C19 1.343(2) . ?
O4 C20 1.446(2) . ?
N1 C3 1.382(2) . ?
N1 C14 1.428(2) . ?
N1 C4 1.484(2) . ?
C1 C2 1.511(2) . ?
C1 H24 0.9800 . ?
C1 H1 0.9800 . ?
C1 H25 0.9800 . ?
C2 C10 1.514(3) . ?
C2 C9 1.520(3) . ?
C4 C5 1.540(2) . ?
C4 C19 1.546(2) . ?
C4 C11 1.548(2) . ?
C5 C22 1.392(3) . ?
C5 C6 1.393(3) . ?
C6 C7 1.388(3) . ?
C6 H20 0.9500 . ?
C7 C8 1.388(3) . ?
C7 H21 0.9500 . ?
C8 C21 1.381(3) . ?
C8 H2 0.9500 . ?
C9 H3 0.9800 . ?
C9 H5 0.9800 . ?
C9 H4 0.9800 . ?
C10 H8 0.9800 . ?
C10 H6 0.9800 . ?
C10 H7 0.9800 . ?
C11 C12 1.524(3) . ?
C11 H16 0.9900 . ?
C11 H9 0.9900 . ?
C12 C13 1.506(2) . ?
C12 H14 0.9900 . ?
C12 H15 0.9900 . ?
C13 C18 1.393(3) . ?
C13 C14 1.402(2) . ?
C14 C15 1.394(2) . ?
C15 C16 1.387(3) . ?
C15 H13 0.9500 . ?
C16 C17 1.385(3) . ?
C16 H10 0.9500 . ?
C17 C18 1.385(3) . ?
C17 H12 0.9500 . ?
C18 H11 0.9500 . ?
C20 H17 0.9800 . ?
C20 H19 0.9800 . ?
C20 H18 0.9800 . ?
C21 C22 1.391(3) . ?
C21 H22 0.9500 . ?
C22 H23 0.9500 . ?

loop_
_geom_angle_atom_site_label_1
_geom_angle_atom_site_label_2
_geom_angle_atom_site_label_3
_geom_angle
_geom_angle_site_symmetry_1
_geom_angle_site_symmetry_3
_geom_angle_publ_flag
C3 O1 C2 121.10(13) . . ?
C19 O4 C20 114.36(16) . . ?
C3 N1 C14 120.00(14) . . ?
C3 N1 C4 118.52(14) . . ?
C14 N1 C4 121.44(14) . . ?
C2 C1 H24 109.5 . . ?
C2 C1 H1 109.5 . . ?
H24 C1 H1 109.5 . . ?
C2 C1 H25 109.5 . . ?
H24 C1 H25 109.5 . . ?
H1 C1 H25 109.5 . . ?
O1 C2 C1 109.96(14) . . ?
O1 C2 C10 109.87(14) . . ?
C1 C2 C10 113.17(17) . . ?
O1 C2 C9 101.61(15) . . ?
C1 C2 C9 110.52(16) . . ?
C10 C2 C9 111.10(18) . . ?
O2 C3 O1 125.56(16) . . ?
O2 C3 N1 124.92(16) . . ?
O1 C3 N1 109.51(14) . . ?
N1 C4 C5 111.07(14) . . ?
N1 C4 C19 108.73(14) . . ?
C5 C4 C19 112.94(14) . . ?
N1 C4 C11 109.51(14) . . ?
C5 C4 C11 107.90(13) . . ?
C19 C4 C11 106.55(14) . . ?
C22 C5 C6 118.02(17) . . ?
C22 C5 C4 120.69(16) . . ?
C6 C5 C4 121.07(16) . . ?
C7 C6 C5 120.87(18) . . ?
C7 C6 H20 119.6 . . ?
C5 C6 H20 119.6 . . ?
C8 C7 C6 120.54(19) . . ?
C8 C7 H21 119.7 . . ?
C6 C7 H21 119.7 . . ?
C21 C8 C7 119.07(19) . . ?
C21 C8 H2 120.5 . . ?
C7 C8 H2 120.5 . . ?
C2 C9 H3 109.5 . . ?
C2 C9 H5 109.5 . . ?
H3 C9 H5 109.5 . . ?
C2 C9 H4 109.5 . . ?
H3 C9 H4 109.5 . . ?
H5 C9 H4 109.5 . . ?
C2 C10 H8 109.5 . . ?
C2 C10 H6 109.5 . . ?
H8 C10 H6 109.5 . . ?
C2 C10 H7 109.5 . . ?
H8 C10 H7 109.5 . . ?
H6 C10 H7 109.5 . . ?
C12 C11 C4 109.97(14) . . ?
C12 C11 H16 109.7 . . ?
C4 C11 H16 109.7 . . ?
C12 C11 H9 109.7 . . ?
C4 C11 H9 109.7 . . ?
H16 C11 H9 108.2 . . ?
C13 C12 C11 107.22(15) . . ?
C13 C12 H14 110.3 . . ?
C11 C12 H14 110.3 . . ?
C13 C12 H15 110.3 . . ?
C11 C12 H15 110.3 . . ?
H14 C12 H15 108.5 . . ?
C18 C13 C14 118.86(16) . . ?
C18 C13 C12 122.85(16) . . ?
C14 C13 C12 118.11(16) . . ?
C15 C14 C13 119.64(16) . . ?
C15 C14 N1 121.18(15) . . ?
C13 C14 N1 119.17(15) . . ?
C16 C15 C14 120.18(17) . . ?
C16 C15 H13 119.9 . . ?
C14 C15 H13 119.9 . . ?
C15 C16 C17 120.53(18) . . ?
C15 C16 H10 119.7 . . ?
C17 C16 H10 119.7 . . ?
C18 C17 C16 119.19(17) . . ?
C18 C17 H12 120.4 . . ?
C16 C17 H12 120.4 . . ?
C17 C18 C13 121.37(17) . . ?
C17 C18 H11 119.3 . . ?
C13 C18 H11 119.3 . . ?
O3 C19 O4 123.27(17) . . ?
O3 C19 C4 126.24(17) . . ?
O4 C19 C4 110.39(15) . . ?
O4 C20 H17 109.5 . . ?
O4 C20 H19 109.5 . . ?
H17 C20 H19 109.5 . . ?
O4 C20 H18 109.5 . . ?
H17 C20 H18 109.5 . . ?
H19 C20 H18 109.5 . . ?
C8 C21 C22 120.41(19) . . ?
C8 C21 H22 119.8 . . ?
C22 C21 H22 119.8 . . ?
C5 C22 C21 121.04(18) . . ?
C5 C22 H23 119.5 . . ?
C21 C22 H23 119.5 . . ?

loop_
_geom_torsion_atom_site_label_1
_geom_torsion_atom_site_label_2
_geom_torsion_atom_site_label_3
_geom_torsion_atom_site_label_4
_geom_torsion
_geom_torsion_site_symmetry_1
_geom_torsion_site_symmetry_2
_geom_torsion_site_symmetry_3
_geom_torsion_site_symmetry_4
_geom_torsion_publ_flag
C3 O1 C2 C1 -66.2(2) . . . . ?
C3 O1 C2 C10 59.0(2) . . . . ?
C3 O1 C2 C9 176.69(15) . . . . ?
C2 O1 C3 O2 7.8(2) . . . . ?
C2 O1 C3 N1 -171.22(13) . . . . ?
C14 N1 C3 O2 12.9(2) . . . . ?
C4 N1 C3 O2 -164.96(16) . . . . ?
C14 N1 C3 O1 -168.15(14) . . . . ?
C4 N1 C3 O1 14.03(19) . . . . ?
C3 N1 C4 C5 61.46(18) . . . . ?
C14 N1 C4 C5 -116.33(17) . . . . ?
C3 N1 C4 C19 -63.40(19) . . . . ?
C14 N1 C4 C19 118.80(16) . . . . ?
C3 N1 C4 C11 -179.46(14) . . . . ?
C14 N1 C4 C11 2.7(2) . . . . ?
N1 C4 C5 C22 17.9(2) . . . . ?
C19 C4 C5 C22 140.32(16) . . . . ?
C11 C4 C5 C22 -102.18(18) . . . . ?
N1 C4 C5 C6 -167.73(15) . . . . ?
C19 C4 C5 C6 -45.3(2) . . . . ?
C11 C4 C5 C6 72.2(2) . . . . ?
C22 C5 C6 C7 -2.6(3) . . . . ?
C4 C5 C6 C7 -177.14(16) . . . . ?
C5 C6 C7 C8 1.0(3) . . . . ?
C6 C7 C8 C21 0.9(3) . . . . ?
N1 C4 C11 C12 -48.39(19) . . . . ?
C5 C4 C11 C12 72.62(18) . . . . ?
C19 C4 C11 C12 -165.82(14) . . . . ?
C4 C11 C12 C13 65.09(18) . . . . ?
C11 C12 C13 C18 138.64(17) . . . . ?
C11 C12 C13 C14 -36.4(2) . . . . ?
C18 C13 C14 C15 -5.0(2) . . . . ?
C12 C13 C14 C15 170.20(16) . . . . ?
C18 C13 C14 N1 176.29(15) . . . . ?
C12 C13 C14 N1 -8.5(2) . . . . ?
C3 N1 C14 C15 30.8(2) . . . . ?
C4 N1 C14 C15 -151.48(16) . . . . ?
C3 N1 C14 C13 -150.56(15) . . . . ?
C4 N1 C14 C13 27.2(2) . . . . ?
C13 C14 C15 C16 5.0(3) . . . . ?
N1 C14 C15 C16 -176.36(16) . . . . ?
C14 C15 C16 C17 -1.2(3) . . . . ?
C15 C16 C17 C18 -2.5(3) . . . . ?
C16 C17 C18 C13 2.4(3) . . . . ?
C14 C13 C18 C17 1.3(3) . . . . ?
C12 C13 C18 C17 -173.63(17) . . . . ?
C20 O4 C19 O3 -4.5(3) . . . . ?
C20 O4 C19 C4 179.02(15) . . . . ?
N1 C4 C19 O3 147.47(18) . . . . ?
C5 C4 C19 O3 23.7(3) . . . . ?
C11 C4 C19 O3 -94.6(2) . . . . ?
N1 C4 C19 O4 -36.14(19) . . . . ?
C5 C4 C19 O4 -159.90(14) . . . . ?
C11 C4 C19 O4 81.80(17) . . . . ?
C7 C8 C21 C22 -1.2(3) . . . . ?
C6 C5 C22 C21 2.3(3) . . . . ?
C4 C5 C22 C21 176.85(16) . . . . ?
C8 C21 C22 C5 -0.4(3) . . . . ?

loop_
_geom_hbond_atom_site_label_D
_geom_hbond_atom_site_label_H
_geom_hbond_atom_site_label_A
_geom_hbond_distance_DH
_geom_hbond_distance_HA
_geom_hbond_distance_DA
_geom_hbond_angle_DHA
_geom_hbond_site_symmetry_A
C1 H25 O2 0.98 2.42 3.018(2) 118.5 .
C10 H8 O2 0.98 2.48 3.009(3) 113.4 .

_refine_diff_density_max         0.138
_refine_diff_density_min         -0.193
_refine_diff_density_rms         0.044

_shelx_res_file                  
; 
  
    carter1_0m.res created by SHELXL-2014/7 
  
  
TITL carter1_0m in P2(1)2(1)2(1) 
CELL 1.54178 10.3192 11.0867 17.4057 90.000 90.000 90.000 
ZERR 4.00 0.0003 0.0004 0.0006 0.000 0.000 0.000 
LATT -1 
SYMM x+1/2, -y+1/2, -z 
SYMM -x, y+1/2, -z+1/2 
SYMM -x+1/2, -y, z+1/2 
SFAC C H N O 
UNIT 88 100 4 16 
TEMP -173.160 
SIZE 0.200 0.200 0.300 
ACTA 
L.S. 20 
FMAP 2 
PLAN 20 
HTAB C1 O2 
HTAB C10 O2 
HTAB 
BOND $H 
CONF 
WGHT    0.037500    0.278100 
FVAR       0.98482 
O1    4    0.782007    0.007267    0.826240    11.00000    0.01927    0.01289 = 
         0.01741   -0.00224    0.00419    0.00103 
O2    4    0.918195    0.167888    0.819789    11.00000    0.01694    0.02048 = 
         0.01849   -0.00229    0.00443   -0.00297 
O3    4    0.501413   -0.063856    0.877407    11.00000    0.03365    0.03014 = 
         0.02977    0.00120   -0.00560   -0.01550 
O4    4    0.525174    0.115300    0.819909    11.00000    0.02345    0.02660 = 
         0.02351   -0.00055   -0.00767    0.00319 
N1    3    0.736593    0.168915    0.896771    11.00000    0.01505    0.01222 = 
         0.01509    0.00079    0.00297   -0.00016 
C1    1    0.879503   -0.024732    0.699471    11.00000    0.02371    0.02389 = 
         0.01662   -0.00298   -0.00015    0.00165 
AFIX 137 
H24   2    0.793693   -0.012503    0.676638    11.00000   -1.50000 
H1    2    0.928864   -0.081983    0.668104    11.00000   -1.50000 
H25   2    0.925667    0.052448    0.701541    11.00000   -1.50000 
AFIX   0 
C2    1    0.864522   -0.074312    0.779842    11.00000    0.02499    0.01657 = 
         0.01674   -0.00281    0.00363    0.00583 
C3    1    0.821582    0.118676    0.844405    11.00000    0.01572    0.01422 = 
         0.01227    0.00048   -0.00141    0.00188 
C4    1    0.642441    0.088655    0.936047    11.00000    0.01367    0.01484 = 
         0.01663    0.00112    0.00301   -0.00289 
C5    1    0.712597   -0.007918    0.984140    11.00000    0.01885    0.01463 = 
         0.01238   -0.00184    0.00386    0.00186 
C6    1    0.645778   -0.106421    1.014119    11.00000    0.02438    0.01697 = 
         0.01980   -0.00160    0.00442   -0.00092 
AFIX  43 
H20   2    0.556321   -0.116232    1.002846    11.00000   -1.20000 
AFIX   0 
C7    1    0.708184   -0.190437    1.060249    11.00000    0.03887    0.01665 = 
         0.02090    0.00221    0.00775    0.00024 
AFIX  43 
H21   2    0.661437   -0.257774    1.079516    11.00000   -1.20000 
AFIX   0 
C8    1    0.838345   -0.176860    1.078454    11.00000    0.03618    0.02407 = 
         0.02047    0.00465    0.00325    0.01268 
AFIX  43 
H2    2    0.881275   -0.235035    1.109407    11.00000   -1.20000 
AFIX   0 
C9    1    0.783781   -0.188976    0.778921    11.00000    0.05186    0.01716 = 
         0.03532   -0.00359    0.01543   -0.00057 
AFIX 137 
H3    2    0.770345   -0.217055    0.831710    11.00000   -1.50000 
H5    2    0.829237   -0.251355    0.749509    11.00000   -1.50000 
H4    2    0.699705   -0.172443    0.754950    11.00000   -1.50000 
AFIX   0 
C10   1    0.992709   -0.094526    0.820152    11.00000    0.03938    0.04154 = 
         0.01990   -0.00431   -0.00340    0.02358 
AFIX 137 
H8    2    1.046058   -0.021712    0.815835    11.00000   -1.50000 
H6    2    1.037984   -0.162532    0.796210    11.00000   -1.50000 
H7    2    0.977058   -0.112419    0.874504    11.00000   -1.50000 
AFIX   0 
C11   1    0.556927    0.164154    0.991098    11.00000    0.01623    0.01828 = 
         0.01899    0.00111    0.00498    0.00151 
AFIX  23 
H16   2    0.495458    0.213691    0.960908    11.00000   -1.20000 
H9    2    0.506111    0.109665    1.024607    11.00000   -1.20000 
AFIX   0 
C12   1    0.641836    0.245918    1.040281    11.00000    0.02093    0.01859 = 
         0.01690   -0.00117    0.00374    0.00420 
AFIX  23 
H14   2    0.588429    0.288841    1.078817    11.00000   -1.20000 
H15   2    0.708102    0.197725    1.067655    11.00000   -1.20000 
AFIX   0 
C13   1    0.705897    0.334892    0.987020    11.00000    0.01373    0.01826 = 
         0.01813    0.00025    0.00024    0.00255 
C14   1    0.743608    0.294640    0.914027    11.00000    0.01140    0.01373 = 
         0.01899   -0.00067   -0.00075    0.00045 
C15   1    0.784663    0.377870    0.859179    11.00000    0.01618    0.01772 = 
         0.01891    0.00102    0.00097    0.00119 
AFIX  43 
H13   2    0.803769    0.351815    0.808432    11.00000   -1.20000 
AFIX   0 
C16   1    0.797703    0.498648    0.878487    11.00000    0.01897    0.01629 = 
         0.02892    0.00537    0.00057    0.00075 
AFIX  43 
H10   2    0.827277    0.554650    0.841082    11.00000   -1.20000 
AFIX   0 
C17   1    0.767961    0.538236    0.951839    11.00000    0.01960    0.01447 = 
         0.03671   -0.00461   -0.00090    0.00089 
AFIX  43 
H12   2    0.780225    0.620386    0.965552    11.00000   -1.20000 
AFIX   0 
C18   1    0.720112    0.456616    1.004981    11.00000    0.01790    0.02005 = 
         0.02356   -0.00608   -0.00064    0.00364 
AFIX  43 
H11   2    0.696494    0.484219    1.054718    11.00000   -1.20000 
AFIX   0 
C19   1    0.550358    0.034180    0.875200    11.00000    0.01625    0.02352 = 
         0.01970   -0.00072    0.00205   -0.00009 
C20   1    0.441182    0.071577    0.759518    11.00000    0.03086    0.04439 = 
         0.02910   -0.00502   -0.01442    0.00374 
AFIX 137 
H17   2    0.479123   -0.000908    0.736444    11.00000   -1.50000 
H19   2    0.431477    0.134039    0.720096    11.00000   -1.50000 
H18   2    0.356026    0.051970    0.781087    11.00000   -1.50000 
AFIX   0 
C21   1    0.904553   -0.077582    1.050935    11.00000    0.02208    0.03423 = 
         0.01965    0.00239    0.00191    0.00871 
AFIX  43 
H22   2    0.993201   -0.066533    1.063869    11.00000   -1.20000 
AFIX   0 
C22   1    0.842229    0.006341    1.004389    11.00000    0.02074    0.02065 = 
         0.01610    0.00167    0.00307    0.00042 
AFIX  43 
H23   2    0.888853    0.074444    0.986136    11.00000   -1.20000 
AFIX   0 
HKLF 4 1 1 0 0 0 1 0 0 0 1 
  
REM  carter1_0m in P2(1)2(1)2(1) 
REM R1 =  0.0280 for    3382 Fo > 4sig(Fo)  and  0.0296 for all    3512 data 
REM    248 parameters refined using      0 restraints 
  
END 
  
WGHT      0.0360      0.2731 
  
REM Instructions for potential hydrogen bonds 
HTAB C1 O2 
HTAB C10 O2 
  
REM Highest difference peak  0.138,  deepest hole -0.193,  1-sigma level  0.044 
Q1    1   1.0754  0.0057  1.0902  11.00000  0.05    0.14 
Q2    1   0.6602 -0.0612  0.7421  11.00000  0.05    0.14 
Q3    1   0.6873  0.0277  0.9557  11.00000  0.05    0.14 
Q4    1   0.5112 -0.0007  1.0898  11.00000  0.05    0.13 
Q5    1   0.6417  0.0478  0.7066  11.00000  0.05    0.12 
Q6    1   0.7592 -0.1593  0.9139  11.00000  0.05    0.12 
Q7    1   0.6843  0.0205  0.7455  11.00000  0.05    0.12 
Q8    1   0.7179 -0.2051  0.8131  11.00000  0.05    0.12 
Q9    1   0.5646  0.4406  0.9739  11.00000  0.05    0.11 
Q10   1   0.6968 -0.2158  0.8381  11.00000  0.05    0.11 
Q11   1   0.8008 -0.1175  0.9365  11.00000  0.05    0.11 
Q12   1   0.3579 -0.0830  0.9093  11.00000  0.05    0.11 
Q13   1   0.8249 -0.1034  0.9268  11.00000  0.05    0.11 
Q14   1   0.7371 -0.0883  0.9122  11.00000  0.05    0.11 
Q15   1   0.7217 -0.3185  0.8519  11.00000  0.05    0.11 
Q16   1   0.7039  0.1115  0.7245  11.00000  0.05    0.11 
Q17   1   1.0184 -0.1363  0.9434  11.00000  0.05    0.11 
Q18   1   0.6233 -0.2219  0.9063  11.00000  0.05    0.10 
Q19   1   0.9402  0.0978  0.9425  11.00000  0.05    0.10 
Q20   1   0.6816 -0.2191  0.8937  11.00000  0.05    0.10 
;
_shelx_res_checksum              7696
####################################################################### 
# 
# This file contains crystal structure data downloaded from the 
# Cambridge Structural Database (CSD) hosted by the Cambridge 
# Crystallographic Data Centre (CCDC).
# 
# Full information about CCDC data access policies and citation 
# guidelines are available at http://www.ccdc.cam.ac.uk/access/V1 
# 
# Audit and citation data items may have been added by the CCDC. 
# Please retain this information to preserve the provenance of 
# this file and to allow appropriate attribution of the data. 
# 
#######################################################################

data_OIC270A
_database_code_depnum_ccdc_archive 'CCDC 1578269'
_audit_update_record             
;
2017-10-05 deposited with the CCDC.
2017-12-14 downloaded from the CCDC.
;

_audit_creation_method           SHELXL-2014/7
_shelx_SHELXL_version_number     2014/7
_chemical_name_systematic        ?
_chemical_name_common            ?
_chemical_melting_point          ?
_chemical_formula_moiety         'C20 H23 N O2'
_chemical_formula_sum            'C20 H23 N O2'
_chemical_formula_weight         309.39

loop_
_atom_type_symbol
_atom_type_description
_atom_type_scat_dispersion_real
_atom_type_scat_dispersion_imag
_atom_type_scat_source
C C 0.0181 0.0091 'International Tables Vol C Tables 4.2.6.8 and 6.1.1.4'
H H 0.0000 0.0000 'International Tables Vol C Tables 4.2.6.8 and 6.1.1.4'
N N 0.0311 0.0180 'International Tables Vol C Tables 4.2.6.8 and 6.1.1.4'
O O 0.0492 0.0322 'International Tables Vol C Tables 4.2.6.8 and 6.1.1.4'

_space_group_crystal_system      orthorhombic
_space_group_IT_number           19
_space_group_name_H-M_alt        'P 21 21 21'
_space_group_name_Hall           'P 2ac 2ab'

_shelx_space_group_comment       
; 
The symmetry employed for this shelxl refinement is uniquely defined 
by the following loop, which should always be used as a source of 
symmetry information in preference to the above space-group names. 
They are only intended as comments. 
;

loop_
_space_group_symop_operation_xyz
'x, y, z'
'x+1/2, -y+1/2, -z'
'-x, y+1/2, -z+1/2'
'-x+1/2, -y, z+1/2'

_cell_length_a                   6.1094(3)
_cell_length_b                   14.2823(6)
_cell_length_c                   19.8409(8)
_cell_angle_alpha                90
_cell_angle_beta                 90
_cell_angle_gamma                90
_cell_volume                     1731.24(13)
_cell_formula_units_Z            4
_cell_measurement_temperature    100(2)
_cell_measurement_reflns_used    9924
_cell_measurement_theta_min      3.81
_cell_measurement_theta_max      66.63

_exptl_crystal_description       BLOCK
_exptl_crystal_colour            colourless
_exptl_crystal_density_meas      ?
_exptl_crystal_density_method    ?
_exptl_crystal_density_diffrn    1.187
_exptl_crystal_F_000             664
_exptl_transmission_factor_min   ?
_exptl_transmission_factor_max   ?
_exptl_crystal_size_max          0.200
_exptl_crystal_size_mid          0.200
_exptl_crystal_size_min          0.180
_exptl_absorpt_coefficient_mu    0.599
_shelx_estimated_absorpt_T_min   0.890
_shelx_estimated_absorpt_T_max   0.900
_exptl_absorpt_correction_type   multi-scan
_exptl_absorpt_correction_T_min  0.82
_exptl_absorpt_correction_T_max  0.92
_exptl_absorpt_process_details   sadabs
_exptl_absorpt_special_details   ?
_diffrn_ambient_temperature      100(2)
_diffrn_radiation_wavelength     1.54178
_diffrn_radiation_type           CuK\a
_diffrn_source                   ?
_diffrn_measurement_device_type  'Bruker APEX-II CCD'
_diffrn_measurement_method       '\f and \w scans'
_diffrn_detector_area_resol_mean ?
_diffrn_reflns_number            11998
_diffrn_reflns_av_unetI/netI     0.0283
_diffrn_reflns_av_R_equivalents  0.0313
_diffrn_reflns_limit_h_min       -6
_diffrn_reflns_limit_h_max       7
_diffrn_reflns_limit_k_min       -17
_diffrn_reflns_limit_k_max       15
_diffrn_reflns_limit_l_min       -23
_diffrn_reflns_limit_l_max       21
_diffrn_reflns_theta_min         3.813
_diffrn_reflns_theta_max         66.624
_diffrn_reflns_theta_full        66.624
_diffrn_measured_fraction_theta_max 0.993
_diffrn_measured_fraction_theta_full 0.994
_diffrn_reflns_Laue_measured_fraction_max 0.993
_diffrn_reflns_Laue_measured_fraction_full 0.994
_diffrn_reflns_point_group_measured_fraction_max 0.991
_diffrn_reflns_point_group_measured_fraction_full 0.992
_reflns_number_total             3043
_reflns_number_gt                2918
_reflns_threshold_expression     'I > 2\s(I)'
_reflns_Friedel_coverage         0.704
_reflns_Friedel_fraction_max     0.987
_reflns_Friedel_fraction_full    0.988

_reflns_special_details          
; 
 Reflections were merged by SHELXL according to the crystal 
 class for the calculation of statistics and refinement. 
  
 _reflns_Friedel_fraction is defined as the number of unique 
 Friedel pairs measured divided by the number that would be 
 possible theoretically, ignoring centric projections and 
 systematic absences. 
;

_computing_data_collection       'Bruker APEX2'
_computing_cell_refinement       'Bruker SAINT'
_computing_data_reduction        'Bruker SAINT'
_computing_structure_solution    'SHELXS-97 (Sheldrick 2008)'
_computing_structure_refinement  'SHELXL-2014/7 (Sheldrick, 2014)'
_computing_molecular_graphics    'Bruker SHELXTL'
_computing_publication_material  'Bruker SHELXTL'
_refine_special_details          ?
_refine_ls_structure_factor_coef Fsqd
_refine_ls_matrix_type           full
_refine_ls_weighting_scheme      calc
_refine_ls_weighting_details     
'w=1/[\s^2^(Fo^2^)+(0.0351P)^2^+0.2503P] where P=(Fo^2^+2Fc^2^)/3'
_atom_sites_solution_primary     ?
_atom_sites_solution_secondary   ?
_atom_sites_solution_hydrogens   mixed
_refine_ls_hydrogen_treatment    constr
_refine_ls_extinction_method     none
_refine_ls_extinction_coef       .
_refine_ls_abs_structure_details 
; 
 Flack x determined using 1181 quotients [(I+)-(I-)]/[(I+)+(I-)] 
 (Parsons, Flack and Wagner, Acta Cryst. B69 (2013) 249-259). 
;
_refine_ls_abs_structure_Flack   0.08(7)
_chemical_absolute_configuration syn
_refine_ls_number_reflns         3043
_refine_ls_number_parameters     211
_refine_ls_number_restraints     0
_refine_ls_R_factor_all          0.0303
_refine_ls_R_factor_gt           0.0285
_refine_ls_wR_factor_ref         0.0698
_refine_ls_wR_factor_gt          0.0687
_refine_ls_goodness_of_fit_ref   1.091
_refine_ls_restrained_S_all      1.091
_refine_ls_shift/su_max          0.000
_refine_ls_shift/su_mean         0.000

loop_
_atom_site_label
_atom_site_type_symbol
_atom_site_fract_x
_atom_site_fract_y
_atom_site_fract_z
_atom_site_U_iso_or_equiv
_atom_site_adp_type
_atom_site_occupancy
_atom_site_site_symmetry_order
_atom_site_calc_flag
_atom_site_refinement_flags_posn
_atom_site_refinement_flags_adp
_atom_site_refinement_flags_occupancy
_atom_site_disorder_assembly
_atom_site_disorder_group
O1 O 0.75160(19) 0.58743(8) 0.43607(6) 0.0182(3) Uani 1 1 d . . . . .
O2 O 0.43094(19) 0.52071(8) 0.46631(6) 0.0236(3) Uani 1 1 d . . . . .
N1 N 0.9681(2) 0.43039(10) 0.47275(7) 0.0165(3) Uani 1 1 d . . . . .
H1N H 1.0642 0.4772 0.4651 0.020 Uiso 1 1 d R U . . .
C1 C 0.5041(3) 0.72287(13) 0.43505(10) 0.0269(4) Uani 1 1 d . . . . .
H5 H 0.3752 0.6870 0.4491 0.040 Uiso 1 1 calc R U . . .
H1 H 0.4576 0.7769 0.4082 0.040 Uiso 1 1 calc R U . . .
H6 H 0.5835 0.7447 0.4750 0.040 Uiso 1 1 calc R U . . .
C2 C 0.6521(3) 0.66129(12) 0.39323(8) 0.0196(4) Uani 1 1 d . . . . .
C3 C 0.6281(3) 0.52481(12) 0.46834(9) 0.0168(4) Uani 1 1 d . . . . .
C4 C 0.7740(3) 0.45786(11) 0.51027(8) 0.0157(4) Uani 1 1 d . . . . .
C5 C 0.9418(3) 0.37179(11) 0.41673(8) 0.0164(3) Uani 1 1 d . . . . .
C6 C 1.1036(3) 0.36937(13) 0.36679(9) 0.0206(4) Uani 1 1 d . . . . .
H14 H 1.2226 0.4121 0.3687 0.025 Uiso 1 1 calc R U . . .
C7 C 1.0914(3) 0.30531(14) 0.31485(9) 0.0259(4) Uani 1 1 d . . . . .
H15 H 1.2043 0.3031 0.2820 0.031 Uiso 1 1 calc R U . . .
C8 C 0.9149(3) 0.24399(15) 0.31025(9) 0.0286(4) Uani 1 1 d . . . . .
H2 H 0.9063 0.1999 0.2745 0.034 Uiso 1 1 calc R U . . .
C9 C 0.5353(4) 0.61661(15) 0.33384(10) 0.0352(5) Uani 1 1 d . . . . .
H24 H 0.6346 0.5729 0.3112 0.053 Uiso 1 1 calc R U . . .
H4 H 0.4899 0.6654 0.3021 0.053 Uiso 1 1 calc R U . . .
H3 H 0.4061 0.5827 0.3500 0.053 Uiso 1 1 calc R U . . .
C10 C 0.8522(3) 0.71524(14) 0.37027(10) 0.0289(4) Uani 1 1 d . . . . .
H9 H 0.9271 0.7417 0.4096 0.043 Uiso 1 1 calc R U . . .
H7 H 0.8071 0.7660 0.3400 0.043 Uiso 1 1 calc R U . . .
H8 H 0.9518 0.6730 0.3463 0.043 Uiso 1 1 calc R U . . .
C11 C 0.6450(3) 0.36874(12) 0.52799(9) 0.0173(3) Uani 1 1 d . . . . .
H17 H 0.7329 0.3303 0.5595 0.021 Uiso 1 1 calc R U . . .
H18 H 0.5082 0.3867 0.5514 0.021 Uiso 1 1 calc R U . . .
C12 C 0.5878(3) 0.30999(12) 0.46624(9) 0.0197(4) Uani 1 1 d . . . . .
H16 H 0.5624 0.2445 0.4807 0.024 Uiso 1 1 calc R U . . .
H10 H 0.4496 0.3337 0.4466 0.024 Uiso 1 1 calc R U . . .
C13 C 0.7622(3) 0.31073(12) 0.41246(9) 0.0182(4) Uani 1 1 d . . . . .
C14 C 0.7523(3) 0.24843(13) 0.35862(9) 0.0242(4) Uani 1 1 d . . . . .
H11 H 0.6300 0.2077 0.3550 0.029 Uiso 1 1 calc R U . . .
C15 C 0.8359(3) 0.50621(11) 0.57620(9) 0.0173(4) Uani 1 1 d . . . . .
C16 C 1.0432(3) 0.49615(12) 0.60429(9) 0.0202(4) Uani 1 1 d . . . . .
H23 H 1.1548 0.4647 0.5798 0.024 Uiso 1 1 calc R U . . .
C17 C 1.0877(3) 0.53190(13) 0.66800(9) 0.0242(4) Uani 1 1 d . . . . .
H22 H 1.2293 0.5242 0.6869 0.029 Uiso 1 1 calc R U . . .
C18 C 0.9274(3) 0.57869(13) 0.70414(9) 0.0240(4) Uani 1 1 d . . . . .
H19 H 0.9581 0.6026 0.7478 0.029 Uiso 1 1 calc R U . . .
C19 C 0.7218(3) 0.59013(13) 0.67576(9) 0.0251(4) Uani 1 1 d . . . . .
H21 H 0.6114 0.6229 0.6999 0.030 Uiso 1 1 calc R U . . .
C20 C 0.6765(3) 0.55428(12) 0.61270(9) 0.0216(4) Uani 1 1 d . . . . .
H20 H 0.5348 0.5625 0.5939 0.026 Uiso 1 1 calc R U . . .

loop_
_atom_site_aniso_label
_atom_site_aniso_U_11
_atom_site_aniso_U_22
_atom_site_aniso_U_33
_atom_site_aniso_U_23
_atom_site_aniso_U_13
_atom_site_aniso_U_12
O1 0.0156(6) 0.0170(6) 0.0221(6) 0.0075(5) 0.0003(5) -0.0003(5)
O2 0.0127(6) 0.0231(6) 0.0351(7) 0.0073(6) -0.0022(5) -0.0005(5)
N1 0.0125(7) 0.0161(7) 0.0209(7) 0.0015(6) 0.0023(6) -0.0015(5)
C1 0.0296(10) 0.0207(9) 0.0305(10) 0.0044(8) 0.0029(8) 0.0050(7)
C2 0.0234(9) 0.0189(9) 0.0166(9) 0.0058(7) -0.0025(7) 0.0013(7)
C3 0.0155(9) 0.0150(8) 0.0198(9) 0.0008(7) 0.0008(6) -0.0009(6)
C4 0.0117(8) 0.0157(8) 0.0198(9) 0.0023(7) 0.0012(6) -0.0001(6)
C5 0.0164(8) 0.0161(8) 0.0168(8) 0.0053(7) -0.0033(6) 0.0010(7)
C6 0.0185(9) 0.0253(9) 0.0181(9) 0.0055(7) -0.0038(6) -0.0019(7)
C7 0.0286(10) 0.0351(11) 0.0140(9) 0.0025(8) 0.0016(7) -0.0018(8)
C8 0.0387(12) 0.0324(10) 0.0146(9) -0.0013(8) -0.0041(7) -0.0039(9)
C9 0.0479(13) 0.0337(11) 0.0241(10) 0.0008(9) -0.0113(9) -0.0039(10)
C10 0.0300(10) 0.0302(11) 0.0266(10) 0.0129(9) 0.0025(8) -0.0031(8)
C11 0.0132(8) 0.0151(8) 0.0238(9) 0.0046(7) 0.0013(7) -0.0007(6)
C12 0.0161(8) 0.0176(8) 0.0253(9) 0.0039(7) -0.0022(7) -0.0032(7)
C13 0.0199(9) 0.0167(8) 0.0180(8) 0.0066(7) -0.0049(7) 0.0003(7)
C14 0.0271(9) 0.0246(10) 0.0208(9) 0.0051(8) -0.0074(8) -0.0057(8)
C15 0.0168(8) 0.0134(8) 0.0217(9) 0.0057(7) 0.0026(6) -0.0022(6)
C16 0.0176(9) 0.0202(8) 0.0229(9) 0.0024(7) 0.0019(7) 0.0010(7)
C17 0.0201(9) 0.0277(9) 0.0247(10) 0.0035(8) -0.0024(7) -0.0023(8)
C18 0.0294(10) 0.0225(9) 0.0200(9) 0.0017(8) 0.0012(7) -0.0044(8)
C19 0.0251(10) 0.0237(9) 0.0265(10) -0.0020(8) 0.0058(7) 0.0008(8)
C20 0.0163(8) 0.0219(9) 0.0264(10) 0.0018(8) 0.0006(7) 0.0017(7)

_geom_special_details            
; 
 All esds (except the esd in the dihedral angle between two l.s. planes) 
 are estimated using the full covariance matrix.  The cell esds are taken 
 into account individually in the estimation of esds in distances, angles 
 and torsion angles; correlations between esds in cell parameters are only 
 used when they are defined by crystal symmetry.  An approximate (isotropic) 
 treatment of cell esds is used for estimating esds involving l.s. planes. 
;

loop_
_geom_bond_atom_site_label_1
_geom_bond_atom_site_label_2
_geom_bond_distance
_geom_bond_site_symmetry_2
_geom_bond_publ_flag
O1 C3 1.334(2) . ?
O1 C2 1.485(2) . ?
O2 C3 1.207(2) . ?
N1 C5 1.401(2) . ?
N1 C4 1.454(2) . ?
N1 H1N 0.9023 . ?
C1 C2 1.510(3) . ?
C1 H5 0.9800 . ?
C1 H1 0.9800 . ?
C1 H6 0.9800 . ?
C2 C10 1.515(3) . ?
C2 C9 1.518(3) . ?
C3 C4 1.549(2) . ?
C4 C15 1.527(2) . ?
C4 C11 1.538(2) . ?
C5 C6 1.400(2) . ?
C5 C13 1.404(2) . ?
C6 C7 1.380(3) . ?
C6 H14 0.9500 . ?
C7 C8 1.392(3) . ?
C7 H15 0.9500 . ?
C8 C14 1.383(3) . ?
C8 H2 0.9500 . ?
C9 H24 0.9800 . ?
C9 H4 0.9800 . ?
C9 H3 0.9800 . ?
C10 H9 0.9800 . ?
C10 H7 0.9800 . ?
C10 H8 0.9800 . ?
C11 C12 1.525(2) . ?
C11 H17 0.9900 . ?
C11 H18 0.9900 . ?
C12 C13 1.508(2) . ?
C12 H16 0.9900 . ?
C12 H10 0.9900 . ?
C13 C14 1.392(3) . ?
C14 H11 0.9500 . ?
C15 C16 1.391(2) . ?
C15 C20 1.394(2) . ?
C16 C17 1.390(3) . ?
C16 H23 0.9500 . ?
C17 C18 1.385(3) . ?
C17 H22 0.9500 . ?
C18 C19 1.386(3) . ?
C18 H19 0.9500 . ?
C19 C20 1.380(3) . ?
C19 H21 0.9500 . ?
C20 H20 0.9500 . ?

loop_
_geom_angle_atom_site_label_1
_geom_angle_atom_site_label_2
_geom_angle_atom_site_label_3
_geom_angle
_geom_angle_site_symmetry_1
_geom_angle_site_symmetry_3
_geom_angle_publ_flag
C3 O1 C2 121.31(13) . . ?
C5 N1 C4 118.28(13) . . ?
C5 N1 H1N 112.6 . . ?
C4 N1 H1N 114.6 . . ?
C2 C1 H5 109.5 . . ?
C2 C1 H1 109.5 . . ?
H5 C1 H1 109.5 . . ?
C2 C1 H6 109.5 . . ?
H5 C1 H6 109.5 . . ?
H1 C1 H6 109.5 . . ?
O1 C2 C1 110.14(13) . . ?
O1 C2 C10 101.72(14) . . ?
C1 C2 C10 110.62(15) . . ?
O1 C2 C9 109.77(15) . . ?
C1 C2 C9 112.95(17) . . ?
C10 C2 C9 111.08(16) . . ?
O2 C3 O1 125.53(16) . . ?
O2 C3 C4 124.21(15) . . ?
O1 C3 C4 110.26(13) . . ?
N1 C4 C15 111.00(13) . . ?
N1 C4 C11 108.16(13) . . ?
C15 C4 C11 107.78(13) . . ?
N1 C4 C3 111.15(13) . . ?
C15 C4 C3 108.87(13) . . ?
C11 C4 C3 109.81(13) . . ?
C6 C5 N1 119.70(15) . . ?
C6 C5 C13 119.58(16) . . ?
N1 C5 C13 120.57(15) . . ?
C7 C6 C5 120.46(16) . . ?
C7 C6 H14 119.8 . . ?
C5 C6 H14 119.8 . . ?
C6 C7 C8 120.52(17) . . ?
C6 C7 H15 119.7 . . ?
C8 C7 H15 119.7 . . ?
C14 C8 C7 118.82(17) . . ?
C14 C8 H2 120.6 . . ?
C7 C8 H2 120.6 . . ?
C2 C9 H24 109.5 . . ?
C2 C9 H4 109.5 . . ?
H24 C9 H4 109.5 . . ?
C2 C9 H3 109.5 . . ?
H24 C9 H3 109.5 . . ?
H4 C9 H3 109.5 . . ?
C2 C10 H9 109.5 . . ?
C2 C10 H7 109.5 . . ?
H9 C10 H7 109.5 . . ?
C2 C10 H8 109.5 . . ?
H9 C10 H8 109.5 . . ?
H7 C10 H8 109.5 . . ?
C12 C11 C4 112.90(14) . . ?
C12 C11 H17 109.0 . . ?
C4 C11 H17 109.0 . . ?
C12 C11 H18 109.0 . . ?
C4 C11 H18 109.0 . . ?
H17 C11 H18 107.8 . . ?
C13 C12 C11 113.75(14) . . ?
C13 C12 H16 108.8 . . ?
C11 C12 H16 108.8 . . ?
C13 C12 H10 108.8 . . ?
C11 C12 H10 108.8 . . ?
H16 C12 H10 107.7 . . ?
C14 C13 C5 118.51(17) . . ?
C14 C13 C12 120.54(15) . . ?
C5 C13 C12 120.91(15) . . ?
C8 C14 C13 122.07(17) . . ?
C8 C14 H11 119.0 . . ?
C13 C14 H11 119.0 . . ?
C16 C15 C20 118.60(16) . . ?
C16 C15 C4 121.48(15) . . ?
C20 C15 C4 119.64(15) . . ?
C17 C16 C15 120.29(17) . . ?
C17 C16 H23 119.9 . . ?
C15 C16 H23 119.9 . . ?
C18 C17 C16 120.64(17) . . ?
C18 C17 H22 119.7 . . ?
C16 C17 H22 119.7 . . ?
C17 C18 C19 119.14(17) . . ?
C17 C18 H19 120.4 . . ?
C19 C18 H19 120.4 . . ?
C20 C19 C18 120.43(17) . . ?
C20 C19 H21 119.8 . . ?
C18 C19 H21 119.8 . . ?
C19 C20 C15 120.89(17) . . ?
C19 C20 H20 119.6 . . ?
C15 C20 H20 119.6 . . ?

loop_
_geom_torsion_atom_site_label_1
_geom_torsion_atom_site_label_2
_geom_torsion_atom_site_label_3
_geom_torsion_atom_site_label_4
_geom_torsion
_geom_torsion_site_symmetry_1
_geom_torsion_site_symmetry_2
_geom_torsion_site_symmetry_3
_geom_torsion_site_symmetry_4
_geom_torsion_publ_flag
C3 O1 C2 C1 60.83(19) . . . . ?
C3 O1 C2 C10 178.17(14) . . . . ?
C3 O1 C2 C9 -64.1(2) . . . . ?
C2 O1 C3 O2 0.4(3) . . . . ?
C2 O1 C3 C4 -178.76(13) . . . . ?
C5 N1 C4 C15 169.66(13) . . . . ?
C5 N1 C4 C11 51.62(18) . . . . ?
C5 N1 C4 C3 -69.00(17) . . . . ?
O2 C3 C4 N1 138.89(17) . . . . ?
O1 C3 C4 N1 -41.91(18) . . . . ?
O2 C3 C4 C15 -98.54(19) . . . . ?
O1 C3 C4 C15 80.66(16) . . . . ?
O2 C3 C4 C11 19.2(2) . . . . ?
O1 C3 C4 C11 -161.55(13) . . . . ?
C4 N1 C5 C6 158.15(15) . . . . ?
C4 N1 C5 C13 -26.3(2) . . . . ?
N1 C5 C6 C7 173.38(15) . . . . ?
C13 C5 C6 C7 -2.3(2) . . . . ?
C5 C6 C7 C8 1.9(3) . . . . ?
C6 C7 C8 C14 0.0(3) . . . . ?
N1 C4 C11 C12 -55.65(17) . . . . ?
C15 C4 C11 C12 -175.73(13) . . . . ?
C3 C4 C11 C12 65.80(17) . . . . ?
C4 C11 C12 C13 35.53(19) . . . . ?
C6 C5 C13 C14 0.8(2) . . . . ?
N1 C5 C13 C14 -174.81(15) . . . . ?
C6 C5 C13 C12 178.57(15) . . . . ?
N1 C5 C13 C12 3.0(2) . . . . ?
C11 C12 C13 C14 168.87(15) . . . . ?
C11 C12 C13 C5 -8.9(2) . . . . ?
C7 C8 C14 C13 -1.5(3) . . . . ?
C5 C13 C14 C8 1.1(3) . . . . ?
C12 C13 C14 C8 -176.71(17) . . . . ?
N1 C4 C15 C16 -19.1(2) . . . . ?
C11 C4 C15 C16 99.20(17) . . . . ?
C3 C4 C15 C16 -141.74(15) . . . . ?
N1 C4 C15 C20 167.15(15) . . . . ?
C11 C4 C15 C20 -74.58(19) . . . . ?
C3 C4 C15 C20 44.49(19) . . . . ?
C20 C15 C16 C17 1.2(2) . . . . ?
C4 C15 C16 C17 -172.60(16) . . . . ?
C15 C16 C17 C18 -0.6(3) . . . . ?
C16 C17 C18 C19 -0.5(3) . . . . ?
C17 C18 C19 C20 0.9(3) . . . . ?
C18 C19 C20 C15 -0.2(3) . . . . ?
C16 C15 C20 C19 -0.9(3) . . . . ?
C4 C15 C20 C19 173.10(15) . . . . ?

loop_
_geom_hbond_atom_site_label_D
_geom_hbond_atom_site_label_H
_geom_hbond_atom_site_label_A
_geom_hbond_distance_DH
_geom_hbond_distance_HA
_geom_hbond_distance_DA
_geom_hbond_angle_DHA
_geom_hbond_site_symmetry_A
C9 H3 O2 0.98 2.48 3.032(2) 115.5 .
C1 H5 O2 0.98 2.42 2.987(2) 116.1 .
C9 H3 O2 0.98 2.48 3.032(2) 115.5 .
C1 H5 O2 0.98 2.42 2.987(2) 116.1 .
N1 H1N O2 0.90 2.33 3.1104(18) 145.4 1_655
N1 H1N O2 0.90 2.33 3.1104(18) 145.4 1_655
C1 H5 O2 0.98 2.42 2.987(2) 116.1 .
C9 H3 O2 0.98 2.48 3.032(2) 115.5 .

_refine_diff_density_max         0.152
_refine_diff_density_min         -0.169
_refine_diff_density_rms         0.034

_shelx_res_file                  
; 
  
    OIC270A.res created by SHELXL-2014/7 
  
  
TITL OIC270A in P2(1)2(1)2(1) 
CELL 1.54178 6.1094 14.2823 19.8409 90.000 90.000 90.000 
ZERR 4.00 0.0003 0.0006 0.0008 0.000 0.000 0.000 
LATT -1 
SYMM x+1/2, -y+1/2, -z 
SYMM -x, y+1/2, -z+1/2 
SYMM -x+1/2, -y, z+1/2 
SFAC C  H  N  O 
UNIT 80  92  4  8 
L.S. 12 
ACTA 
BOND $H 
FMAP 2 
PLAN 10 
HTAB C9 O2 
HTAB C1 O2 
HTAB C9 O2 
HTAB C1 O2 
HTAB N1 O2_$1 
SIZE 0.180 0.200 0.200 
HTAB 
CONF 
EQIV $1 x+1, y, z 
HTAB N1 O2_$1 
HTAB C1 O2 
HTAB C9 O2 
TEMP -173.140 
WGHT    0.035100    0.250300 
FVAR       0.40949 
O1    4    0.751603    0.587434    0.436068    11.00000    0.01562    0.01697 = 
         0.02211    0.00753    0.00026   -0.00031 
O2    4    0.430939    0.520706    0.466305    11.00000    0.01266    0.02309 = 
         0.03510    0.00728   -0.00217   -0.00046 
N1    3    0.968135    0.430393    0.472754    11.00000    0.01248    0.01608 = 
         0.02089    0.00148    0.00233   -0.00148 
AFIX   3 
H1N   2    1.064175    0.477190    0.465095    11.00000   -1.20000 
AFIX   0 
C1    1    0.504119    0.722867    0.435055    11.00000    0.02956    0.02068 = 
         0.03045    0.00437    0.00287    0.00499 
AFIX 137 
H5    2    0.375232    0.687002    0.449130    11.00000   -1.50000 
H1    2    0.457565    0.776885    0.408182    11.00000   -1.50000 
H6    2    0.583501    0.744681    0.475000    11.00000   -1.50000 
AFIX   0 
C2    1    0.652118    0.661287    0.393228    11.00000    0.02341    0.01887 = 
         0.01660    0.00581   -0.00246    0.00135 
C3    1    0.628109    0.524812    0.468342    11.00000    0.01549    0.01502 = 
         0.01977    0.00081    0.00079   -0.00090 
C4    1    0.773977    0.457863    0.510266    11.00000    0.01170    0.01570 = 
         0.01980    0.00231    0.00119   -0.00010 
C5    1    0.941827    0.371795    0.416732    11.00000    0.01642    0.01605 = 
         0.01684    0.00529   -0.00331    0.00095 
C6    1    1.103575    0.369370    0.366791    11.00000    0.01847    0.02534 = 
         0.01809    0.00547   -0.00377   -0.00186 
AFIX  43 
H14   2    1.222560    0.412115    0.368666    11.00000   -1.20000 
AFIX   0 
C7    1    1.091383    0.305315    0.314850    11.00000    0.02863    0.03508 = 
         0.01402    0.00253    0.00165   -0.00175 
AFIX  43 
H15   2    1.204312    0.303051    0.281975    11.00000   -1.20000 
AFIX   0 
C8    1    0.914893    0.243989    0.310252    11.00000    0.03865    0.03242 = 
         0.01464   -0.00126   -0.00413   -0.00394 
AFIX  43 
H2    2    0.906322    0.199873    0.274514    11.00000   -1.20000 
AFIX   0 
C9    1    0.535299    0.616613    0.333843    11.00000    0.04794    0.03370 = 
         0.02408    0.00076   -0.01134   -0.00391 
AFIX 137 
H24   2    0.634565    0.572882    0.311161    11.00000   -1.50000 
H4    2    0.489866    0.665428    0.302075    11.00000   -1.50000 
H3    2    0.406058    0.582691    0.349957    11.00000   -1.50000 
AFIX   0 
C10   1    0.852209    0.715243    0.370266    11.00000    0.03004    0.03021 = 
         0.02657    0.01293    0.00253   -0.00315 
AFIX 137 
H9    2    0.927078    0.741698    0.409580    11.00000   -1.50000 
H7    2    0.807142    0.765964    0.340033    11.00000   -1.50000 
H8    2    0.951822    0.672967    0.346335    11.00000   -1.50000 
AFIX   0 
C11   1    0.645016    0.368739    0.527985    11.00000    0.01323    0.01506 = 
         0.02376    0.00457    0.00129   -0.00072 
AFIX  23 
H17   2    0.732891    0.330280    0.559467    11.00000   -1.20000 
H18   2    0.508185    0.386676    0.551391    11.00000   -1.20000 
AFIX   0 
C12   1    0.587839    0.309990    0.466242    11.00000    0.01609    0.01757 = 
         0.02529    0.00394   -0.00221   -0.00322 
AFIX  23 
H16   2    0.562447    0.244544    0.480706    11.00000   -1.20000 
H10   2    0.449558    0.333743    0.446638    11.00000   -1.20000 
AFIX   0 
C13   1    0.762211    0.310729    0.412461    11.00000    0.01987    0.01669 = 
         0.01800    0.00655   -0.00488    0.00027 
C14   1    0.752312    0.248429    0.358618    11.00000    0.02709    0.02460 = 
         0.02080    0.00506   -0.00745   -0.00566 
AFIX  43 
H11   2    0.629998    0.207669    0.354981    11.00000   -1.20000 
AFIX   0 
C15   1    0.835926    0.506208    0.576204    11.00000    0.01684    0.01338 = 
         0.02170    0.00571    0.00265   -0.00225 
C16   1    1.043160    0.496147    0.604288    11.00000    0.01760    0.02021 = 
         0.02290    0.00242    0.00187    0.00103 
AFIX  43 
H23   2    1.154809    0.464705    0.579826    11.00000   -1.20000 
AFIX   0 
C17   1    1.087653    0.531897    0.668000    11.00000    0.02005    0.02773 = 
         0.02470    0.00347   -0.00239   -0.00232 
AFIX  43 
H22   2    1.229319    0.524162    0.686941    11.00000   -1.20000 
AFIX   0 
C18   1    0.927435    0.578689    0.704138    11.00000    0.02945    0.02254 = 
         0.02001    0.00167    0.00124   -0.00442 
AFIX  43 
H19   2    0.958059    0.602626    0.747804    11.00000   -1.20000 
AFIX   0 
C19   1    0.721843    0.590133    0.675757    11.00000    0.02508    0.02373 = 
         0.02647   -0.00202    0.00582    0.00083 
AFIX  43 
H21   2    0.611443    0.622872    0.699872    11.00000   -1.20000 
AFIX   0 
C20   1    0.676505    0.554279    0.612704    11.00000    0.01632    0.02193 = 
         0.02641    0.00176    0.00061    0.00172 
AFIX  43 
H20   2    0.534772    0.562453    0.593908    11.00000   -1.20000 
  
AFIX   0 
HKLF 4 1 1 0 0 0 1 0 0 0 1 
  
REM  OIC270A in P2(1)2(1)2(1) 
REM R1 =  0.0285 for    2918 Fo > 4sig(Fo)  and  0.0303 for all    3043 data 
REM    211 parameters refined using      0 restraints 
  
END 
  
WGHT      0.0334      0.2452 
  
REM Instructions for potential hydrogen bonds 
HTAB N1 O2_$1 
HTAB C1 O2 
HTAB C9 O2 
  
REM Highest difference peak  0.152,  deepest hole -0.169,  1-sigma level  0.034 
Q1    1   0.8175  0.4854  0.5414  11.00000  0.05    0.15 
Q2    1   0.7077  0.4190  0.5196  11.00000  0.05    0.14 
Q3    1   0.7080  0.4939  0.4955  11.00000  0.05    0.12 
Q4    1   0.2615  0.8138  0.4656  11.00000  0.05    0.11 
Q5    1   0.6533  0.7334  0.5354  11.00000  0.05    0.10 
Q6    1   0.6913  0.6297  0.5243  11.00000  0.05    0.10 
Q7    1   0.3057  0.7402  0.4825  11.00000  0.05    0.10 
Q8    1   0.7478  0.2972  0.3750  11.00000  0.05    0.09 
Q9    1   1.1036  0.6448  0.6768  11.00000  0.05    0.09 
Q10   1   0.7582  0.6989  0.5038  11.00000  0.05    0.09 
;
_shelx_res_checksum              99088
####################################################################### 
# 
# This file contains crystal structure data downloaded from the 
# Cambridge Structural Database (CSD) hosted by the Cambridge 
# Crystallographic Data Centre (CCDC).
# 
# Full information about CCDC data access policies and citation 
# guidelines are available at http://www.ccdc.cam.ac.uk/access/V1 
# 
# Audit and citation data items may have been added by the CCDC. 
# Please retain this information to preserve the provenance of 
# this file and to allow appropriate attribution of the data. 
# 
#######################################################################

data_OIC276v_0m
_database_code_depnum_ccdc_archive 'CCDC 1578268'
_audit_update_record             
;
2017-10-05 deposited with the CCDC.
2017-12-14 downloaded from the CCDC.
;

_audit_creation_method           SHELXL-2014/7
_shelx_SHELXL_version_number     2014/7
_chemical_name_systematic        ?
_chemical_name_common            ?
_chemical_melting_point          ?
_chemical_formula_moiety         'C27 H21 N O2'
_chemical_formula_sum            'C27 H21 N O2'
_chemical_formula_weight         391.45

loop_
_atom_type_symbol
_atom_type_description
_atom_type_scat_dispersion_real
_atom_type_scat_dispersion_imag
_atom_type_scat_source
C C 0.0181 0.0091 'International Tables Vol C Tables 4.2.6.8 and 6.1.1.4'
H H 0.0000 0.0000 'International Tables Vol C Tables 4.2.6.8 and 6.1.1.4'
N N 0.0311 0.0180 'International Tables Vol C Tables 4.2.6.8 and 6.1.1.4'
O O 0.0492 0.0322 'International Tables Vol C Tables 4.2.6.8 and 6.1.1.4'

_space_group_crystal_system      triclinic
_space_group_IT_number           2
_space_group_name_H-M_alt        'P -1'
_space_group_name_Hall           '-P 1'

_shelx_space_group_comment       
; 
The symmetry employed for this shelxl refinement is uniquely defined 
by the following loop, which should always be used as a source of 
symmetry information in preference to the above space-group names. 
They are only intended as comments. 
;

loop_
_space_group_symop_operation_xyz
'x, y, z'
'-x, -y, -z'

_cell_length_a                   7.9717(3)
_cell_length_b                   9.2791(4)
_cell_length_c                   14.2492(6)
_cell_angle_alpha                95.3798(16)
_cell_angle_beta                 105.3362(17)
_cell_angle_gamma                98.2795(16)
_cell_volume                     996.24(7)
_cell_formula_units_Z            2
_cell_measurement_temperature    100(2)
_cell_measurement_reflns_used    9968
_cell_measurement_theta_min      3.247
_cell_measurement_theta_max      66.741

_exptl_crystal_description       block
_exptl_crystal_colour            colourless
_exptl_crystal_density_meas      ?
_exptl_crystal_density_method    ?
_exptl_crystal_density_diffrn    1.305
_exptl_crystal_F_000             412
_exptl_transmission_factor_min   ?
_exptl_transmission_factor_max   ?
_exptl_crystal_size_max          0.180
_exptl_crystal_size_mid          0.080
_exptl_crystal_size_min          0.050
_exptl_absorpt_coefficient_mu    0.647
_shelx_estimated_absorpt_T_min   0.892
_shelx_estimated_absorpt_T_max   0.968
_exptl_absorpt_correction_type   multi-scan
_exptl_absorpt_correction_T_min  0.6965
_exptl_absorpt_correction_T_max  0.7528
_exptl_absorpt_process_details   SADABS
_diffrn_ambient_temperature      100(2)
_diffrn_radiation_wavelength     1.54178
_diffrn_radiation_type           CuK\a
_diffrn_source                   ?
_diffrn_measurement_device_type  'Bruker APEX-II CCD'
_diffrn_measurement_method       '\f and \w scans'
_diffrn_detector_area_resol_mean ?
_diffrn_reflns_number            29236
_diffrn_reflns_av_unetI/netI     0.0194
_diffrn_reflns_av_R_equivalents  0.0356
_diffrn_reflns_limit_h_min       -9
_diffrn_reflns_limit_h_max       9
_diffrn_reflns_limit_k_min       -11
_diffrn_reflns_limit_k_max       11
_diffrn_reflns_limit_l_min       -16
_diffrn_reflns_limit_l_max       16
_diffrn_reflns_theta_min         3.247
_diffrn_reflns_theta_max         66.736
_diffrn_reflns_theta_full        66.736
_diffrn_measured_fraction_theta_max 0.991
_diffrn_measured_fraction_theta_full 0.991
_diffrn_reflns_Laue_measured_fraction_max 0.991
_diffrn_reflns_Laue_measured_fraction_full 0.991
_diffrn_reflns_point_group_measured_fraction_max 0.991
_diffrn_reflns_point_group_measured_fraction_full 0.991
_reflns_number_total             3496
_reflns_number_gt                3086
_reflns_threshold_expression     'I > 2\s(I)'
_reflns_Friedel_coverage         0.000
_reflns_Friedel_fraction_max     .
_reflns_Friedel_fraction_full    .

_reflns_special_details          
; 
 Reflections were merged by SHELXL according to the crystal 
 class for the calculation of statistics and refinement. 
  
 _reflns_Friedel_fraction is defined as the number of unique 
 Friedel pairs measured divided by the number that would be 
 possible theoretically, ignoring centric projections and 
 systematic absences. 
;

_computing_data_collection       ?
_computing_cell_refinement       'SAINT v8.37A (Bruker, 2015)'
_computing_data_reduction        'SAINT v8.37A (Bruker, 2015)'
_computing_structure_solution    'XS (Sheldrick, 2008)'
_computing_structure_refinement  'SHELXL-2014/7 (Sheldrick, 2014)'
_computing_molecular_graphics    'Olex2 (Dolomanov et al., 2009)'
_computing_publication_material  'Olex2 (Dolomanov et al., 2009)'
_refine_special_details          ?
_refine_ls_structure_factor_coef Fsqd
_refine_ls_matrix_type           full
_refine_ls_weighting_scheme      calc
_refine_ls_weighting_details     
'w=1/[\s^2^(Fo^2^)+(0.0390P)^2^+0.3085P] where P=(Fo^2^+2Fc^2^)/3'
_atom_sites_solution_primary     direct
_atom_sites_solution_secondary   ?
_atom_sites_solution_hydrogens   geom
_refine_ls_hydrogen_treatment    constr
_refine_ls_extinction_method     'SHELXL-2014/7 (Sheldrick 2014'
_refine_ls_extinction_coef       0.0114(8)
_refine_ls_extinction_expression Fc^*^=kFc[1+0.001xFc^2^\l^3^/sin(2\q)]^-1/4^
_refine_ls_number_reflns         3496
_refine_ls_number_parameters     272
_refine_ls_number_restraints     0
_refine_ls_R_factor_all          0.0387
_refine_ls_R_factor_gt           0.0321
_refine_ls_wR_factor_ref         0.0805
_refine_ls_wR_factor_gt          0.0768
_refine_ls_goodness_of_fit_ref   1.038
_refine_ls_restrained_S_all      1.038
_refine_ls_shift/su_max          0.000
_refine_ls_shift/su_mean         0.000

loop_
_atom_site_label
_atom_site_type_symbol
_atom_site_fract_x
_atom_site_fract_y
_atom_site_fract_z
_atom_site_U_iso_or_equiv
_atom_site_adp_type
_atom_site_occupancy
_atom_site_site_symmetry_order
_atom_site_calc_flag
_atom_site_refinement_flags_posn
_atom_site_refinement_flags_adp
_atom_site_refinement_flags_occupancy
_atom_site_disorder_assembly
_atom_site_disorder_group
C1 C 0.20142(15) -0.06166(13) 0.11868(8) 0.0155(3) Uani 1 1 d . . . . .
C2 C 0.35472(15) -0.07864(13) 0.09161(8) 0.0176(3) Uani 1 1 d . . . . .
H2 H 0.4320 0.0052 0.0848 0.021 Uiso 1 1 calc R U . . .
C3 C 0.39368(16) -0.21813(14) 0.07471(8) 0.0199(3) Uani 1 1 d . . . . .
H3 H 0.4979 -0.2293 0.0565 0.024 Uiso 1 1 calc R U . . .
C4 C 0.28137(16) -0.34151(14) 0.08422(8) 0.0208(3) Uani 1 1 d . . . . .
H4 H 0.3069 -0.4371 0.0713 0.025 Uiso 1 1 calc R U . . .
C5 C 0.13166(16) -0.32353(13) 0.11282(8) 0.0195(3) Uani 1 1 d . . . . .
H5 H 0.0554 -0.4080 0.1197 0.023 Uiso 1 1 calc R U . . .
C6 C 0.08962(15) -0.18491(13) 0.13182(8) 0.0165(3) Uani 1 1 d . . . . .
C7 C -0.06886(15) -0.17058(13) 0.16910(8) 0.0186(3) Uani 1 1 d . . . . .
H7A H -0.0381 -0.1801 0.2400 0.022 Uiso 1 1 calc R U . . .
H7B H -0.1669 -0.2519 0.1343 0.022 Uiso 1 1 calc R U . . .
C8 C -0.13099(15) -0.02414(13) 0.15421(8) 0.0168(3) Uani 1 1 d . . . . .
H8A H -0.2177 -0.0108 0.1914 0.020 Uiso 1 1 calc R U . . .
H8B H -0.1898 -0.0241 0.0837 0.020 Uiso 1 1 calc R U . . .
C9 C 0.02650(14) 0.10214(12) 0.18959(8) 0.0156(3) Uani 1 1 d . . . . .
C10 C -0.01991(15) 0.24927(12) 0.15425(8) 0.0165(3) Uani 1 1 d . . . . .
H10 H -0.1145 0.2257 0.0902 0.020 Uiso 1 1 calc R U . . .
C11 C 0.22472(15) 0.20825(13) 0.10935(8) 0.0163(3) Uani 1 1 d . . . . .
C12 C 0.11530(15) 0.11991(12) 0.30014(8) 0.0154(3) Uani 1 1 d . . . . .
C13 C 0.29534(15) 0.14134(12) 0.33836(8) 0.0163(3) Uani 1 1 d . . . . .
H13 H 0.3672 0.1409 0.2948 0.020 Uiso 1 1 calc R U . . .
C14 C 0.37731(15) 0.16417(12) 0.44126(8) 0.0176(3) Uani 1 1 d . . . . .
C15 C 0.56289(16) 0.18391(13) 0.48141(9) 0.0213(3) Uani 1 1 d . . . . .
H15 H 0.6368 0.1862 0.4389 0.026 Uiso 1 1 calc R U . . .
C16 C 0.63667(17) 0.19974(14) 0.58087(9) 0.0254(3) Uani 1 1 d . . . . .
H16 H 0.7614 0.2126 0.6068 0.030 Uiso 1 1 calc R U . . .
C17 C 0.52944(18) 0.19721(14) 0.64528(9) 0.0259(3) Uani 1 1 d . . . . .
H17 H 0.5820 0.2074 0.7142 0.031 Uiso 1 1 calc R U . . .
C18 C 0.35033(17) 0.18014(13) 0.60877(9) 0.0229(3) Uani 1 1 d . . . . .
H18 H 0.2790 0.1793 0.6527 0.027 Uiso 1 1 calc R U . . .
C19 C 0.26928(16) 0.16370(12) 0.50615(8) 0.0186(3) Uani 1 1 d . . . . .
C20 C 0.08377(16) 0.14537(13) 0.46510(8) 0.0193(3) Uani 1 1 d . . . . .
H20 H 0.0100 0.1487 0.5076 0.023 Uiso 1 1 calc R U . . .
C21 C 0.00902(16) 0.12303(13) 0.36604(8) 0.0181(3) Uani 1 1 d . . . . .
H21 H -0.1159 0.1093 0.3406 0.022 Uiso 1 1 calc R U . . .
C22 C -0.07919(15) 0.34889(12) 0.22279(8) 0.0177(3) Uani 1 1 d . . . . .
C23 C -0.26009(16) 0.34023(13) 0.20883(9) 0.0226(3) Uani 1 1 d . . . . .
H23 H -0.3410 0.2824 0.1520 0.027 Uiso 1 1 calc R U . . .
C24 C -0.32301(18) 0.41542(15) 0.27729(10) 0.0290(3) Uani 1 1 d . . . . .
H24 H -0.4466 0.4089 0.2674 0.035 Uiso 1 1 calc R U . . .
C25 C -0.20554(19) 0.49993(14) 0.36008(10) 0.0290(3) Uani 1 1 d . . . . .
H25 H -0.2482 0.5481 0.4086 0.035 Uiso 1 1 calc R U . . .
C26 C -0.02545(18) 0.51407(14) 0.37200(9) 0.0257(3) Uani 1 1 d . . . . .
H26 H 0.0549 0.5753 0.4276 0.031 Uiso 1 1 calc R U . . .
C27 C 0.03866(17) 0.44001(13) 0.30387(9) 0.0207(3) Uani 1 1 d . . . . .
H27 H 0.1623 0.4512 0.3123 0.025 Uiso 1 1 calc R U . . .
N1 N 0.15391(12) 0.07883(10) 0.13388(7) 0.0151(2) Uani 1 1 d . . . . .
O1 O 0.14231(10) 0.31713(9) 0.13613(6) 0.0183(2) Uani 1 1 d . . . . .
O2 O 0.34198(11) 0.23151(9) 0.07063(6) 0.0213(2) Uani 1 1 d . . . . .

loop_
_atom_site_aniso_label
_atom_site_aniso_U_11
_atom_site_aniso_U_22
_atom_site_aniso_U_33
_atom_site_aniso_U_23
_atom_site_aniso_U_13
_atom_site_aniso_U_12
C1 0.0164(6) 0.0193(6) 0.0089(5) 0.0010(4) 0.0004(4) 0.0035(5)
C2 0.0170(6) 0.0229(6) 0.0115(6) 0.0026(4) 0.0018(5) 0.0027(5)
C3 0.0183(6) 0.0292(7) 0.0126(6) 0.0027(5) 0.0030(5) 0.0082(5)
C4 0.0253(7) 0.0220(6) 0.0150(6) 0.0018(5) 0.0034(5) 0.0086(5)
C5 0.0221(6) 0.0196(6) 0.0149(6) 0.0030(5) 0.0023(5) 0.0028(5)
C6 0.0170(6) 0.0204(6) 0.0103(5) 0.0022(4) 0.0006(4) 0.0032(5)
C7 0.0182(6) 0.0184(6) 0.0182(6) 0.0027(5) 0.0049(5) 0.0002(5)
C8 0.0150(6) 0.0199(6) 0.0147(6) 0.0008(4) 0.0036(4) 0.0021(5)
C9 0.0158(6) 0.0180(6) 0.0135(6) 0.0016(4) 0.0049(5) 0.0034(5)
C10 0.0147(6) 0.0186(6) 0.0146(6) 0.0027(4) 0.0026(4) 0.0009(5)
C11 0.0170(6) 0.0191(6) 0.0101(5) 0.0011(4) 0.0003(5) 0.0014(5)
C12 0.0183(6) 0.0127(6) 0.0144(6) 0.0023(4) 0.0035(5) 0.0023(4)
C13 0.0196(6) 0.0151(6) 0.0148(6) 0.0019(4) 0.0062(5) 0.0024(5)
C14 0.0216(6) 0.0134(6) 0.0164(6) 0.0020(4) 0.0031(5) 0.0027(5)
C15 0.0216(6) 0.0210(6) 0.0194(6) 0.0034(5) 0.0032(5) 0.0018(5)
C16 0.0237(7) 0.0228(7) 0.0229(7) 0.0034(5) -0.0032(5) 0.0008(5)
C17 0.0361(8) 0.0225(7) 0.0137(6) 0.0017(5) -0.0016(5) 0.0047(6)
C18 0.0334(7) 0.0202(6) 0.0151(6) 0.0019(5) 0.0062(5) 0.0060(5)
C19 0.0263(7) 0.0133(6) 0.0156(6) 0.0019(4) 0.0047(5) 0.0045(5)
C20 0.0255(7) 0.0181(6) 0.0174(6) 0.0040(5) 0.0103(5) 0.0051(5)
C21 0.0183(6) 0.0183(6) 0.0181(6) 0.0037(5) 0.0052(5) 0.0035(5)
C22 0.0222(6) 0.0155(6) 0.0159(6) 0.0051(4) 0.0050(5) 0.0043(5)
C23 0.0227(6) 0.0209(6) 0.0228(7) 0.0019(5) 0.0041(5) 0.0048(5)
C24 0.0266(7) 0.0267(7) 0.0378(8) 0.0036(6) 0.0141(6) 0.0085(6)
C25 0.0424(8) 0.0205(7) 0.0300(7) 0.0015(5) 0.0190(6) 0.0094(6)
C26 0.0371(8) 0.0175(6) 0.0199(7) -0.0003(5) 0.0067(6) 0.0012(5)
C27 0.0240(6) 0.0180(6) 0.0190(6) 0.0033(5) 0.0045(5) 0.0025(5)
N1 0.0158(5) 0.0164(5) 0.0135(5) 0.0015(4) 0.0049(4) 0.0023(4)
O1 0.0198(4) 0.0173(4) 0.0185(4) 0.0029(3) 0.0069(3) 0.0024(3)
O2 0.0210(4) 0.0242(5) 0.0194(4) 0.0038(3) 0.0087(4) 0.0006(3)

_geom_special_details            
; 
 All esds (except the esd in the dihedral angle between two l.s. planes) 
 are estimated using the full covariance matrix.  The cell esds are taken 
 into account individually in the estimation of esds in distances, angles 
 and torsion angles; correlations between esds in cell parameters are only 
 used when they are defined by crystal symmetry.  An approximate (isotropic) 
 treatment of cell esds is used for estimating esds involving l.s. planes. 
;

loop_
_geom_bond_atom_site_label_1
_geom_bond_atom_site_label_2
_geom_bond_distance
_geom_bond_site_symmetry_2
_geom_bond_publ_flag
C1 C2 1.4001(16) . ?
C1 C6 1.4043(17) . ?
C1 N1 1.4222(15) . ?
C2 C3 1.3881(17) . ?
C2 H2 0.9500 . ?
C3 C4 1.3888(18) . ?
C3 H3 0.9500 . ?
C4 C5 1.3856(17) . ?
C4 H4 0.9500 . ?
C5 C6 1.3953(16) . ?
C5 H5 0.9500 . ?
C6 C7 1.5120(16) . ?
C7 C8 1.5261(16) . ?
C7 H7A 0.9900 . ?
C7 H7B 0.9900 . ?
C8 C9 1.5278(16) . ?
C8 H8A 0.9900 . ?
C8 H8B 0.9900 . ?
C9 N1 1.4717(14) . ?
C9 C12 1.5290(15) . ?
C9 C10 1.5589(15) . ?
C10 O1 1.4519(14) . ?
C10 C22 1.4941(16) . ?
C10 H10 1.0000 . ?
C11 O2 1.2090(14) . ?
C11 O1 1.3598(14) . ?
C11 N1 1.3678(15) . ?
C12 C13 1.3711(16) . ?
C12 C21 1.4223(16) . ?
C13 C14 1.4202(16) . ?
C13 H13 0.9500 . ?
C14 C15 1.4156(17) . ?
C14 C19 1.4204(17) . ?
C15 C16 1.3678(17) . ?
C15 H15 0.9500 . ?
C16 C17 1.4096(19) . ?
C16 H16 0.9500 . ?
C17 C18 1.3641(18) . ?
C17 H17 0.9500 . ?
C18 C19 1.4174(16) . ?
C18 H18 0.9500 . ?
C19 C20 1.4175(17) . ?
C20 C21 1.3620(16) . ?
C20 H20 0.9500 . ?
C21 H21 0.9500 . ?
C22 C23 1.3920(17) . ?
C22 C27 1.3951(17) . ?
C23 C24 1.3863(18) . ?
C23 H23 0.9500 . ?
C24 C25 1.3835(19) . ?
C24 H24 0.9500 . ?
C25 C26 1.3855(19) . ?
C25 H25 0.9500 . ?
C26 C27 1.3837(18) . ?
C26 H26 0.9500 . ?
C27 H27 0.9500 . ?

loop_
_geom_angle_atom_site_label_1
_geom_angle_atom_site_label_2
_geom_angle_atom_site_label_3
_geom_angle
_geom_angle_site_symmetry_1
_geom_angle_site_symmetry_3
_geom_angle_publ_flag
C2 C1 C6 120.24(11) . . ?
C2 C1 N1 121.76(10) . . ?
C6 C1 N1 118.00(10) . . ?
C3 C2 C1 119.95(11) . . ?
C3 C2 H2 120.0 . . ?
C1 C2 H2 120.0 . . ?
C2 C3 C4 120.48(11) . . ?
C2 C3 H3 119.8 . . ?
C4 C3 H3 119.8 . . ?
C5 C4 C3 119.19(11) . . ?
C5 C4 H4 120.4 . . ?
C3 C4 H4 120.4 . . ?
C4 C5 C6 121.92(11) . . ?
C4 C5 H5 119.0 . . ?
C6 C5 H5 119.0 . . ?
C5 C6 C1 118.17(10) . . ?
C5 C6 C7 119.81(10) . . ?
C1 C6 C7 121.99(10) . . ?
C6 C7 C8 112.53(9) . . ?
C6 C7 H7A 109.1 . . ?
C8 C7 H7A 109.1 . . ?
C6 C7 H7B 109.1 . . ?
C8 C7 H7B 109.1 . . ?
H7A C7 H7B 107.8 . . ?
C7 C8 C9 109.98(9) . . ?
C7 C8 H8A 109.7 . . ?
C9 C8 H8A 109.7 . . ?
C7 C8 H8B 109.7 . . ?
C9 C8 H8B 109.7 . . ?
H8A C8 H8B 108.2 . . ?
N1 C9 C8 108.54(9) . . ?
N1 C9 C12 110.81(9) . . ?
C8 C9 C12 113.42(9) . . ?
N1 C9 C10 98.36(8) . . ?
C8 C9 C10 112.32(9) . . ?
C12 C9 C10 112.34(9) . . ?
O1 C10 C22 111.99(9) . . ?
O1 C10 C9 102.77(8) . . ?
C22 C10 C9 116.48(9) . . ?
O1 C10 H10 108.4 . . ?
C22 C10 H10 108.4 . . ?
C9 C10 H10 108.4 . . ?
O2 C11 O1 121.86(10) . . ?
O2 C11 N1 128.90(11) . . ?
O1 C11 N1 109.24(9) . . ?
C13 C12 C21 118.62(10) . . ?
C13 C12 C9 122.12(10) . . ?
C21 C12 C9 119.16(10) . . ?
C12 C13 C14 121.83(10) . . ?
C12 C13 H13 119.1 . . ?
C14 C13 H13 119.1 . . ?
C15 C14 C13 122.25(11) . . ?
C15 C14 C19 118.82(11) . . ?
C13 C14 C19 118.91(11) . . ?
C16 C15 C14 120.59(12) . . ?
C16 C15 H15 119.7 . . ?
C14 C15 H15 119.7 . . ?
C15 C16 C17 120.64(12) . . ?
C15 C16 H16 119.7 . . ?
C17 C16 H16 119.7 . . ?
C18 C17 C16 120.08(11) . . ?
C18 C17 H17 120.0 . . ?
C16 C17 H17 120.0 . . ?
C17 C18 C19 120.83(12) . . ?
C17 C18 H18 119.6 . . ?
C19 C18 H18 119.6 . . ?
C18 C19 C20 122.68(11) . . ?
C18 C19 C14 119.02(11) . . ?
C20 C19 C14 118.29(11) . . ?
C21 C20 C19 121.38(11) . . ?
C21 C20 H20 119.3 . . ?
C19 C20 H20 119.3 . . ?
C20 C21 C12 120.92(11) . . ?
C20 C21 H21 119.5 . . ?
C12 C21 H21 119.5 . . ?
C23 C22 C27 119.34(11) . . ?
C23 C22 C10 117.85(10) . . ?
C27 C22 C10 122.59(11) . . ?
C24 C23 C22 120.46(12) . . ?
C24 C23 H23 119.8 . . ?
C22 C23 H23 119.8 . . ?
C25 C24 C23 119.93(12) . . ?
C25 C24 H24 120.0 . . ?
C23 C24 H24 120.0 . . ?
C24 C25 C26 119.74(12) . . ?
C24 C25 H25 120.1 . . ?
C26 C25 H25 120.1 . . ?
C27 C26 C25 120.73(12) . . ?
C27 C26 H26 119.6 . . ?
C25 C26 H26 119.6 . . ?
C26 C27 C22 119.67(12) . . ?
C26 C27 H27 120.2 . . ?
C22 C27 H27 120.2 . . ?
C11 N1 C1 127.59(9) . . ?
C11 N1 C9 111.19(9) . . ?
C1 N1 C9 120.98(9) . . ?
C11 O1 C10 108.12(9) . . ?

loop_
_geom_hbond_atom_site_label_D
_geom_hbond_atom_site_label_H
_geom_hbond_atom_site_label_A
_geom_hbond_distance_DH
_geom_hbond_distance_HA
_geom_hbond_distance_DA
_geom_hbond_angle_DHA
_geom_hbond_site_symmetry_A
C2 H2 O2 0.95 2.32 2.9346(15) 121.5 .

_refine_diff_density_max         0.250
_refine_diff_density_min         -0.186
_refine_diff_density_rms         0.033

_shelx_res_file                  
; 
  
    OIC276v_0m.res created by SHELXL-2014/7 
  
  
TITL OIC276v_0m in P-1 #2 
REM reset to P-1 #2 
CELL 1.54178 7.9717 9.2791 14.2492 95.3798 105.3362 98.2795 
ZERR 2 0.0003 0.0004 0.0006 0.0016 0.0017 0.0016 
LATT 1 
SFAC C H N O 
UNIT 54 42 2 4 
  
L.S. 16 
PLAN  20 
TEMP -173.12 
Size 0.18 0.08 0.05 
BOND $H 
HTAB C2 O2 
fmap 2 
ACTA 
  
WGHT    0.039000    0.308500 
EXTI    0.011357 
FVAR       0.40857 
C1    1    0.201421   -0.061664    0.118680    11.00000    0.01638    0.01934 = 
         0.00890    0.00104    0.00037    0.00346 
C2    1    0.354716   -0.078641    0.091609    11.00000    0.01697    0.02294 = 
         0.01145    0.00256    0.00179    0.00269 
AFIX  43 
H2    2    0.432007    0.005249    0.084814    11.00000   -1.20000 
AFIX   0 
C3    1    0.393684   -0.218134    0.074707    11.00000    0.01828    0.02919 = 
         0.01259    0.00269    0.00298    0.00822 
AFIX  43 
H3    2    0.497937   -0.229287    0.056499    11.00000   -1.20000 
AFIX   0 
C4    1    0.281366   -0.341512    0.084220    11.00000    0.02530    0.02197 = 
         0.01497    0.00182    0.00338    0.00856 
AFIX  43 
H4    2    0.306860   -0.437063    0.071277    11.00000   -1.20000 
AFIX   0 
C5    1    0.131663   -0.323529    0.112823    11.00000    0.02211    0.01964 = 
         0.01489    0.00300    0.00229    0.00279 
AFIX  43 
H5    2    0.055432   -0.408039    0.119702    11.00000   -1.20000 
AFIX   0 
C6    1    0.089623   -0.184908    0.131817    11.00000    0.01703    0.02043 = 
         0.01025    0.00219    0.00063    0.00324 
C7    1   -0.068858   -0.170577    0.169101    11.00000    0.01825    0.01843 = 
         0.01822    0.00265    0.00492    0.00024 
AFIX  23 
H7A   2   -0.038132   -0.180084    0.239988    11.00000   -1.20000 
H7B   2   -0.166876   -0.251852    0.134348    11.00000   -1.20000 
AFIX   0 
C8    1   -0.130994   -0.024144    0.154206    11.00000    0.01500    0.01990 = 
         0.01467    0.00083    0.00361    0.00212 
AFIX  23 
H8A   2   -0.217720   -0.010763    0.191382    11.00000   -1.20000 
H8B   2   -0.189834   -0.024064    0.083708    11.00000   -1.20000 
AFIX   0 
C9    1    0.026497    0.102137    0.189586    11.00000    0.01579    0.01798 = 
         0.01347    0.00160    0.00492    0.00336 
C10   1   -0.019909    0.249270    0.154245    11.00000    0.01474    0.01860 = 
         0.01463    0.00271    0.00265    0.00088 
AFIX  13 
H10   2   -0.114474    0.225666    0.090207    11.00000   -1.20000 
AFIX   0 
C11   1    0.224718    0.208254    0.109346    11.00000    0.01702    0.01909 = 
         0.01007    0.00105    0.00034    0.00142 
C12   1    0.115299    0.119907    0.300142    11.00000    0.01833    0.01268 = 
         0.01438    0.00231    0.00347    0.00230 
C13   1    0.295340    0.141338    0.338357    11.00000    0.01959    0.01511 = 
         0.01477    0.00190    0.00616    0.00243 
AFIX  43 
H13   2    0.367250    0.140900    0.294788    11.00000   -1.20000 
AFIX   0 
C14   1    0.377310    0.164172    0.441264    11.00000    0.02157    0.01340 = 
         0.01643    0.00204    0.00311    0.00268 
C15   1    0.562886    0.183910    0.481415    11.00000    0.02155    0.02099 = 
         0.01942    0.00337    0.00323    0.00177 
AFIX  43 
H15   2    0.636837    0.186181    0.438909    11.00000   -1.20000 
AFIX   0 
C16   1    0.636665    0.199741    0.580868    11.00000    0.02375    0.02276 = 
         0.02291    0.00342   -0.00322    0.00084 
AFIX  43 
H16   2    0.761386    0.212568    0.606781    11.00000   -1.20000 
AFIX   0 
C17   1    0.529438    0.197208    0.645279    11.00000    0.03610    0.02253 = 
         0.01374    0.00174   -0.00161    0.00474 
AFIX  43 
H17   2    0.581970    0.207398    0.714204    11.00000   -1.20000 
AFIX   0 
C18   1    0.350329    0.180142    0.608771    11.00000    0.03339    0.02022 = 
         0.01506    0.00191    0.00623    0.00597 
AFIX  43 
H18   2    0.279019    0.179268    0.652682    11.00000   -1.20000 
AFIX   0 
C19   1    0.269278    0.163698    0.506151    11.00000    0.02635    0.01334 = 
         0.01556    0.00190    0.00466    0.00447 
C20   1    0.083774    0.145373    0.465099    11.00000    0.02547    0.01805 = 
         0.01742    0.00400    0.01030    0.00513 
AFIX  43 
H20   2    0.010045    0.148744    0.507567    11.00000   -1.20000 
AFIX   0 
C21   1    0.009021    0.123032    0.366037    11.00000    0.01830    0.01830 = 
         0.01807    0.00372    0.00523    0.00350 
AFIX  43 
H21   2   -0.115850    0.109345    0.340600    11.00000   -1.20000 
AFIX   0 
C22   1   -0.079188    0.348887    0.222788    11.00000    0.02225    0.01551 = 
         0.01593    0.00511    0.00500    0.00429 
C23   1   -0.260095    0.340227    0.208831    11.00000    0.02272    0.02086 = 
         0.02281    0.00192    0.00411    0.00476 
AFIX  43 
H23   2   -0.341012    0.282385    0.151994    11.00000   -1.20000 
AFIX   0 
C24   1   -0.323008    0.415416    0.277289    11.00000    0.02655    0.02674 = 
         0.03775    0.00359    0.01412    0.00852 
AFIX  43 
H24   2   -0.446639    0.408918    0.267367    11.00000   -1.20000 
AFIX   0 
C25   1   -0.205544    0.499932    0.360079    11.00000    0.04243    0.02051 = 
         0.03000    0.00146    0.01903    0.00944 
AFIX  43 
H25   2   -0.248201    0.548076    0.408556    11.00000   -1.20000 
AFIX   0 
C26   1   -0.025452    0.514073    0.372003    11.00000    0.03708    0.01755 = 
         0.01988   -0.00033    0.00671    0.00122 
AFIX  43 
H26   2    0.054898    0.575293    0.427571    11.00000   -1.20000 
AFIX   0 
C27   1    0.038661    0.440010    0.303868    11.00000    0.02404    0.01804 = 
         0.01895    0.00332    0.00449    0.00247 
AFIX  43 
H27   2    0.162306    0.451157    0.312260    11.00000   -1.20000 
AFIX   0 
N1    3    0.153908    0.078832    0.133879    11.00000    0.01575    0.01639 = 
         0.01346    0.00154    0.00486    0.00228 
O1    4    0.142313    0.317127    0.136127    11.00000    0.01981    0.01734 = 
         0.01853    0.00287    0.00690    0.00241 
O2    4    0.341978    0.231513    0.070631    11.00000    0.02104    0.02424 = 
         0.01939    0.00377    0.00869    0.00057 
HKLF 4 
  
REM  OIC276v_0m in P-1 #2 
REM R1 =  0.0321 for    3086 Fo > 4sig(Fo)  and  0.0387 for all    3496 data 
REM    272 parameters refined using      0 restraints 
  
END 
  
WGHT      0.0390      0.3085 
  
REM Highest difference peak  0.250,  deepest hole -0.186,  1-sigma level  0.033 
Q1    1  -0.0002  0.1726  0.1779  11.00000  0.05    0.25 
Q2    1  -0.0498  0.0457  0.1764  11.00000  0.05    0.21 
Q3    1   0.0852  0.0844  0.1576  11.00000  0.05    0.20 
Q4    1   0.0632  0.1124  0.2432  11.00000  0.05    0.20 
Q5    1   0.1748 -0.1224  0.1536  11.00000  0.05    0.19 
Q6    1   0.2080  0.1788  0.3172  11.00000  0.05    0.19 
Q7    1   0.0850 -0.2461  0.1002  11.00000  0.05    0.17 
Q8    1   0.2427 -0.0794  0.0797  11.00000  0.05    0.17 
Q9    1   0.1722  0.0058  0.1192  11.00000  0.05    0.16 
Q10   1   0.1459 -0.2497  0.1552  11.00000  0.05    0.16 
Q11   1   0.1136 -0.1282  0.1013  11.00000  0.05    0.16 
Q12   1  -0.1557  0.3080  0.2352  11.00000  0.05    0.16 
Q13   1   0.3189  0.1512  0.4764  11.00000  0.05    0.15 
Q14   1  -0.0401  0.2953  0.1959  11.00000  0.05    0.15 
Q15   1   0.4444  0.2427  0.6226  11.00000  0.05    0.15 
Q16   1   0.3395  0.1953  0.4013  11.00000  0.05    0.14 
Q17   1  -0.0219  0.3746  0.2622  11.00000  0.05    0.14 
Q18   1  -0.0987 -0.0907  0.1626  11.00000  0.05    0.14 
Q19   1   0.2963 -0.0714  0.1389  11.00000  0.05    0.14 
Q20   1   0.3273 -0.1536  0.0469  11.00000  0.05    0.13 
;
_shelx_res_checksum              93922
####################################################################### 
# 
# This file contains crystal structure data downloaded from the 
# Cambridge Structural Database (CSD) hosted by the Cambridge 
# Crystallographic Data Centre (CCDC).
# 
# Full information about CCDC data access policies and citation 
# guidelines are available at http://www.ccdc.cam.ac.uk/access/V1 
# 
# Audit and citation data items may have been added by the CCDC. 
# Please retain this information to preserve the provenance of 
# this file and to allow appropriate attribution of the data. 
# 
#######################################################################

data_CARTERN2_0m
_database_code_depnum_ccdc_archive 'CCDC 1578267'
_audit_update_record             
;
2017-10-05 deposited with the CCDC.
2017-12-14 downloaded from the CCDC.
;

_audit_creation_method           SHELXL-2014/7
_shelx_SHELXL_version_number     2014/7
_chemical_name_systematic        ?
_chemical_name_common            ?
_chemical_melting_point          ?
_chemical_formula_moiety         'C23 H27 N O4'
_chemical_formula_sum            'C23 H27 N O4'
_chemical_formula_weight         381.45

loop_
_atom_type_symbol
_atom_type_description
_atom_type_scat_dispersion_real
_atom_type_scat_dispersion_imag
_atom_type_scat_source
C C 0.0181 0.0091 'International Tables Vol C Tables 4.2.6.8 and 6.1.1.4'
H H 0.0000 0.0000 'International Tables Vol C Tables 4.2.6.8 and 6.1.1.4'
N N 0.0311 0.0180 'International Tables Vol C Tables 4.2.6.8 and 6.1.1.4'
O O 0.0492 0.0322 'International Tables Vol C Tables 4.2.6.8 and 6.1.1.4'

_space_group_crystal_system      monoclinic
_space_group_IT_number           4
_space_group_name_H-M_alt        'P 21'
_space_group_name_Hall           'P 2yb'

_shelx_space_group_comment       
; 
The symmetry employed for this shelxl refinement is uniquely defined 
by the following loop, which should always be used as a source of 
symmetry information in preference to the above space-group names. 
They are only intended as comments. 
;

loop_
_space_group_symop_operation_xyz
'x, y, z'
'-x, y+1/2, -z'

_cell_length_a                   9.4950(3)
_cell_length_b                   8.8357(3)
_cell_length_c                   12.0617(4)
_cell_angle_alpha                90
_cell_angle_beta                 90.258(2)
_cell_angle_gamma                90
_cell_volume                     1011.91(6)
_cell_formula_units_Z            2
_cell_measurement_temperature    97(2)
_cell_measurement_reflns_used    8464
_cell_measurement_theta_min      3.66
_cell_measurement_theta_max      66.52

_exptl_crystal_description       PLATE
_exptl_crystal_colour            colourless
_exptl_crystal_density_meas      ?
_exptl_crystal_density_method    ?
_exptl_crystal_density_diffrn    1.252
_exptl_crystal_F_000             408
_exptl_transmission_factor_min   ?
_exptl_transmission_factor_max   ?
_exptl_crystal_size_max          0.320
_exptl_crystal_size_mid          0.120
_exptl_crystal_size_min          0.090
_exptl_absorpt_coefficient_mu    0.687
_shelx_estimated_absorpt_T_min   0.810
_shelx_estimated_absorpt_T_max   0.941
_exptl_absorpt_correction_type   multi-scan
_exptl_absorpt_correction_T_min  0.87
_exptl_absorpt_correction_T_max  0.91
_exptl_absorpt_process_details   sadabs
_exptl_absorpt_special_details   ?
_diffrn_ambient_temperature      97(2)
_diffrn_radiation_wavelength     1.54178
_diffrn_radiation_type           CuK\a
_diffrn_source                   ?
_diffrn_measurement_device_type  'Bruker APEX-II CCD'
_diffrn_measurement_method       '\f and \w scans'
_diffrn_detector_area_resol_mean ?
_diffrn_reflns_number            14554
_diffrn_reflns_av_unetI/netI     0.0424
_diffrn_reflns_av_R_equivalents  0.0511
_diffrn_reflns_limit_h_min       -11
_diffrn_reflns_limit_h_max       11
_diffrn_reflns_limit_k_min       -10
_diffrn_reflns_limit_k_max       9
_diffrn_reflns_limit_l_min       -14
_diffrn_reflns_limit_l_max       14
_diffrn_reflns_theta_min         3.664
_diffrn_reflns_theta_max         66.614
_diffrn_reflns_theta_full        66.614
_diffrn_measured_fraction_theta_max 0.996
_diffrn_measured_fraction_theta_full 0.997
_diffrn_reflns_Laue_measured_fraction_max 0.996
_diffrn_reflns_Laue_measured_fraction_full 0.997
_diffrn_reflns_point_group_measured_fraction_max 0.974
_diffrn_reflns_point_group_measured_fraction_full 0.975
_reflns_number_total             3491
_reflns_number_gt                3116
_reflns_threshold_expression     'I > 2\s(I)'
_reflns_Friedel_coverage         0.825
_reflns_Friedel_fraction_max     0.949
_reflns_Friedel_fraction_full    0.949

_reflns_special_details          
; 
 Reflections were merged by SHELXL according to the crystal 
 class for the calculation of statistics and refinement. 
  
 _reflns_Friedel_fraction is defined as the number of unique 
 Friedel pairs measured divided by the number that would be 
 possible theoretically, ignoring centric projections and 
 systematic absences. 
;

_computing_data_collection       'Bruker APEX2'
_computing_cell_refinement       'Bruker SAINT'
_computing_data_reduction        'Bruker SAINT'
_computing_structure_solution    'SHELXS-97 (Sheldrick 2008)'
_computing_structure_refinement  'SHELXL-2014/7 (Sheldrick, 2014)'
_computing_molecular_graphics    'Bruker SHELXTL'
_computing_publication_material  'Bruker SHELXTL'
_refine_special_details          ?
_refine_ls_structure_factor_coef Fsqd
_refine_ls_matrix_type           full
_refine_ls_weighting_scheme      calc
_refine_ls_weighting_details     
'w=1/[\s^2^(Fo^2^)+(0.0411P)^2^+0.0980P] where P=(Fo^2^+2Fc^2^)/3'
_atom_sites_solution_primary     ?
_atom_sites_solution_secondary   ?
_atom_sites_solution_hydrogens   geom
_refine_ls_hydrogen_treatment    constr
_refine_ls_extinction_method     'SHELXL-2014/7 (Sheldrick 2014'
_refine_ls_extinction_coef       0.0107(11)
_refine_ls_extinction_expression Fc^*^=kFc[1+0.001xFc^2^\l^3^/sin(2\q)]^-1/4^
_refine_ls_abs_structure_details 
; 
 Flack x determined using 1271 quotients [(I+)-(I-)]/[(I+)+(I-)] 
 (Parsons, Flack and Wagner, Acta Cryst. B69 (2013) 249-259). 
;
_refine_ls_abs_structure_Flack   0.11(12)
_chemical_absolute_configuration unk
_refine_ls_number_reflns         3491
_refine_ls_number_parameters     258
_refine_ls_number_restraints     1
_refine_ls_R_factor_all          0.0418
_refine_ls_R_factor_gt           0.0337
_refine_ls_wR_factor_ref         0.0786
_refine_ls_wR_factor_gt          0.0753
_refine_ls_goodness_of_fit_ref   1.016
_refine_ls_restrained_S_all      1.016
_refine_ls_shift/su_max          0.000
_refine_ls_shift/su_mean         0.000

loop_
_atom_site_label
_atom_site_type_symbol
_atom_site_fract_x
_atom_site_fract_y
_atom_site_fract_z
_atom_site_U_iso_or_equiv
_atom_site_adp_type
_atom_site_occupancy
_atom_site_site_symmetry_order
_atom_site_calc_flag
_atom_site_refinement_flags_posn
_atom_site_refinement_flags_adp
_atom_site_refinement_flags_occupancy
_atom_site_disorder_assembly
_atom_site_disorder_group
O1 O 0.42033(16) 0.45132(19) 0.77104(13) 0.0207(4) Uani 1 1 d . . . . .
O2 O 0.10783(18) 0.4009(2) 0.65782(15) 0.0269(5) Uani 1 1 d . . . . .
O3 O 0.32006(17) 0.5368(2) 0.92919(14) 0.0263(4) Uani 1 1 d . . . . .
O4 O 0.04227(17) 0.5412(2) 0.51142(14) 0.0295(5) Uani 1 1 d . . . . .
N1 N 0.2693(2) 0.6449(2) 0.76022(16) 0.0196(5) Uani 1 1 d . . . . .
C1 C 0.4335(3) 0.2281(4) 0.8933(2) 0.0360(7) Uani 1 1 d . . . . .
H10 H 0.3978 0.2767 0.9605 0.054 Uiso 1 1 calc R U . . .
H1 H 0.4948 0.1433 0.9138 0.054 Uiso 1 1 calc R U . . .
H9 H 0.3542 0.1904 0.8489 0.054 Uiso 1 1 calc R U . . .
C2 C 0.5165(2) 0.3421(3) 0.8261(2) 0.0218(6) Uani 1 1 d . . . . .
C3 C 0.3357(2) 0.5426(3) 0.8297(2) 0.0193(5) Uani 1 1 d . . . . .
C4 C 0.3232(2) 0.6734(3) 0.64601(19) 0.0190(6) Uani 1 1 d . . . . .
C5 C 0.4808(3) 0.7055(3) 0.6515(2) 0.0211(6) Uani 1 1 d . . . . .
C6 C 0.5355(3) 0.7883(3) 0.7403(2) 0.0249(6) Uani 1 1 d . . . . .
H25 H 0.4743 0.8196 0.7980 0.030 Uiso 1 1 calc R U . . .
C7 C 0.6766(3) 0.8258(3) 0.7463(2) 0.0295(6) Uani 1 1 d . . . . .
H22 H 0.7110 0.8837 0.8070 0.035 Uiso 1 1 calc R U . . .
C8 C 0.7678(3) 0.7794(3) 0.6643(2) 0.0307(7) Uani 1 1 d . . . . .
H2 H 0.8649 0.8046 0.6684 0.037 Uiso 1 1 calc R U . . .
C9 C -0.0388(3) 0.3625(3) 0.6758(2) 0.0328(7) Uani 1 1 d . . . . .
H3 H -0.0975 0.4523 0.6635 0.049 Uiso 1 1 calc R U . . .
H4 H -0.0510 0.3267 0.7520 0.049 Uiso 1 1 calc R U . . .
H5 H -0.0671 0.2826 0.6239 0.049 Uiso 1 1 calc R U . . .
C10 C 0.1327(3) 0.4959(3) 0.5733(2) 0.0216(6) Uani 1 1 d . . . . .
C11 C 0.2860(2) 0.5392(3) 0.5678(2) 0.0208(5) Uani 1 1 d . . . . .
H27 H 0.3094 0.5674 0.4906 0.025 Uiso 1 1 calc R U . . .
H26 H 0.3442 0.4505 0.5883 0.025 Uiso 1 1 calc R U . . .
C12 C 0.6250(3) 0.4257(4) 0.8944(3) 0.0370(7) Uani 1 1 d . . . . .
H6 H 0.6737 0.4995 0.8476 0.055 Uiso 1 1 calc R U . . .
H8 H 0.6934 0.3534 0.9246 0.055 Uiso 1 1 calc R U . . .
H7 H 0.5782 0.4785 0.9555 0.055 Uiso 1 1 calc R U . . .
C13 C 0.5849(3) 0.2663(3) 0.7268(2) 0.0279(6) Uani 1 1 d . . . . .
H12 H 0.5121 0.2183 0.6810 0.042 Uiso 1 1 calc R U . . .
H11 H 0.6517 0.1894 0.7527 0.042 Uiso 1 1 calc R U . . .
H13 H 0.6348 0.3424 0.6829 0.042 Uiso 1 1 calc R U . . .
C14 C 0.1612(3) 0.7385(3) 0.8058(2) 0.0238(6) Uani 1 1 d . . . . .
C15 C 0.1516(3) 0.8897(3) 0.7749(2) 0.0285(7) Uani 1 1 d . . . . .
C16 C 0.2397(3) 0.9454(3) 0.6808(2) 0.0317(7) Uani 1 1 d . . . . .
H17 H 0.3346 0.9745 0.7077 0.038 Uiso 1 1 calc R U . . .
H16 H 0.1953 1.0348 0.6458 0.038 Uiso 1 1 calc R U . . .
C17 C 0.2502(3) 0.8164(3) 0.5982(2) 0.0246(6) Uani 1 1 d . . . . .
H15 H 0.3035 0.8516 0.5327 0.030 Uiso 1 1 calc R U . . .
H14 H 0.1542 0.7889 0.5729 0.030 Uiso 1 1 calc R U . . .
C18 C 0.0494(3) 0.9802(4) 0.8252(3) 0.0379(8) Uani 1 1 d . . . . .
H18 H 0.0425 1.0839 0.8053 0.045 Uiso 1 1 calc R U . . .
C19 C -0.0418(3) 0.9218(4) 0.9031(2) 0.0452(9) Uani 1 1 d . . . . .
H21 H -0.1077 0.9859 0.9390 0.054 Uiso 1 1 calc R U . . .
C20 C -0.0364(3) 0.7693(4) 0.9284(2) 0.0408(9) Uani 1 1 d . . . . .
H20 H -0.1012 0.7277 0.9798 0.049 Uiso 1 1 calc R U . . .
C21 C 0.0634(3) 0.6764(4) 0.8788(2) 0.0298(7) Uani 1 1 d . . . . .
H19 H 0.0650 0.5711 0.8947 0.036 Uiso 1 1 calc R U . . .
C22 C 0.7164(3) 0.6955(3) 0.5757(2) 0.0287(7) Uani 1 1 d . . . . .
H24 H 0.7787 0.6620 0.5195 0.034 Uiso 1 1 calc R U . . .
C23 C 0.5739(3) 0.6603(3) 0.5690(2) 0.0236(6) Uani 1 1 d . . . . .
H23 H 0.5396 0.6045 0.5072 0.028 Uiso 1 1 calc R U . . .

loop_
_atom_site_aniso_label
_atom_site_aniso_U_11
_atom_site_aniso_U_22
_atom_site_aniso_U_33
_atom_site_aniso_U_23
_atom_site_aniso_U_13
_atom_site_aniso_U_12
O1 0.0226(9) 0.0204(10) 0.0190(9) 0.0020(7) 0.0016(7) 0.0048(7)
O2 0.0238(9) 0.0270(11) 0.0298(10) 0.0046(8) -0.0005(8) -0.0044(8)
O3 0.0255(10) 0.0359(11) 0.0174(10) 0.0006(9) 0.0023(7) 0.0050(8)
O4 0.0245(10) 0.0343(12) 0.0297(11) 0.0046(9) -0.0044(8) 0.0002(9)
N1 0.0178(10) 0.0231(12) 0.0178(11) -0.0013(9) 0.0014(8) 0.0038(9)
C1 0.0416(17) 0.0291(17) 0.0374(17) 0.0106(13) 0.0095(14) 0.0054(13)
C2 0.0217(13) 0.0214(15) 0.0223(14) 0.0046(11) -0.0010(10) 0.0049(10)
C3 0.0157(12) 0.0234(14) 0.0189(14) -0.0027(11) 0.0010(10) -0.0011(10)
C4 0.0220(13) 0.0200(14) 0.0149(13) 0.0011(10) 0.0017(10) 0.0002(10)
C5 0.0210(13) 0.0182(14) 0.0240(14) 0.0045(11) 0.0002(11) 0.0015(10)
C6 0.0239(13) 0.0219(15) 0.0289(15) -0.0007(11) 0.0020(11) 0.0004(11)
C7 0.0248(14) 0.0232(16) 0.0404(17) 0.0005(12) -0.0036(12) -0.0035(11)
C8 0.0192(14) 0.0272(17) 0.0458(19) 0.0119(13) 0.0005(12) -0.0011(11)
C9 0.0246(14) 0.0336(18) 0.0404(18) 0.0059(13) 0.0033(13) -0.0070(12)
C10 0.0252(14) 0.0195(15) 0.0202(14) -0.0024(11) 0.0018(11) 0.0008(10)
C11 0.0215(13) 0.0214(14) 0.0194(13) -0.0021(11) 0.0025(10) 0.0015(11)
C12 0.0295(15) 0.0392(19) 0.0421(18) -0.0149(14) -0.0102(13) 0.0096(13)
C13 0.0304(15) 0.0249(16) 0.0284(16) 0.0008(12) 0.0033(12) 0.0071(12)
C14 0.0176(13) 0.0357(17) 0.0181(14) -0.0071(11) -0.0032(11) 0.0051(11)
C15 0.0260(14) 0.0297(17) 0.0296(16) -0.0089(12) -0.0091(12) 0.0065(11)
C16 0.0312(15) 0.0237(16) 0.0401(18) 0.0006(13) -0.0058(13) 0.0047(12)
C17 0.0241(13) 0.0224(15) 0.0274(15) 0.0034(11) 0.0000(11) 0.0030(11)
C18 0.0365(17) 0.040(2) 0.0371(18) -0.0169(14) -0.0133(14) 0.0161(13)
C19 0.0343(18) 0.072(3) 0.0291(17) -0.0239(17) -0.0070(14) 0.0253(16)
C20 0.0265(16) 0.075(3) 0.0211(16) -0.0085(16) 0.0003(12) 0.0153(15)
C21 0.0212(14) 0.049(2) 0.0188(14) -0.0001(13) -0.0017(11) 0.0069(13)
C22 0.0229(14) 0.0311(17) 0.0321(16) 0.0110(13) 0.0064(12) 0.0063(12)
C23 0.0234(14) 0.0239(15) 0.0236(14) 0.0059(11) 0.0026(11) 0.0019(11)

_geom_special_details            
; 
 All esds (except the esd in the dihedral angle between two l.s. planes) 
 are estimated using the full covariance matrix.  The cell esds are taken 
 into account individually in the estimation of esds in distances, angles 
 and torsion angles; correlations between esds in cell parameters are only 
 used when they are defined by crystal symmetry.  An approximate (isotropic) 
 treatment of cell esds is used for estimating esds involving l.s. planes. 
;

loop_
_geom_bond_atom_site_label_1
_geom_bond_atom_site_label_2
_geom_bond_distance
_geom_bond_site_symmetry_2
_geom_bond_publ_flag
O1 C3 1.343(3) . ?
O1 C2 1.483(3) . ?
O2 C10 1.342(3) . ?
O2 C9 1.450(3) . ?
O3 C3 1.211(3) . ?
O4 C10 1.204(3) . ?
N1 C3 1.382(3) . ?
N1 C14 1.430(3) . ?
N1 C4 1.493(3) . ?
C1 C2 1.517(4) . ?
C1 H10 0.9800 . ?
C1 H1 0.9800 . ?
C1 H9 0.9800 . ?
C2 C12 1.510(4) . ?
C2 C13 1.520(3) . ?
C4 C5 1.524(3) . ?
C4 C17 1.551(3) . ?
C4 C11 1.555(3) . ?
C5 C23 1.393(4) . ?
C5 C6 1.396(4) . ?
C6 C7 1.382(4) . ?
C6 H25 0.9500 . ?
C7 C8 1.380(4) . ?
C7 H22 0.9500 . ?
C8 C22 1.387(4) . ?
C8 H2 0.9500 . ?
C9 H3 0.9800 . ?
C9 H4 0.9800 . ?
C9 H5 0.9800 . ?
C10 C11 1.507(3) . ?
C11 H27 0.9900 . ?
C11 H26 0.9900 . ?
C12 H6 0.9800 . ?
C12 H8 0.9800 . ?
C12 H7 0.9800 . ?
C13 H12 0.9800 . ?
C13 H11 0.9800 . ?
C13 H13 0.9800 . ?
C14 C15 1.390(4) . ?
C14 C21 1.395(4) . ?
C15 C18 1.398(4) . ?
C15 C16 1.496(4) . ?
C16 C17 1.518(4) . ?
C16 H17 0.9900 . ?
C16 H16 0.9900 . ?
C17 H15 0.9900 . ?
C17 H14 0.9900 . ?
C18 C19 1.380(5) . ?
C18 H18 0.9500 . ?
C19 C20 1.383(5) . ?
C19 H21 0.9500 . ?
C20 C21 1.390(4) . ?
C20 H20 0.9500 . ?
C21 H19 0.9500 . ?
C22 C23 1.390(4) . ?
C22 H24 0.9500 . ?
C23 H23 0.9500 . ?

loop_
_geom_angle_atom_site_label_1
_geom_angle_atom_site_label_2
_geom_angle_atom_site_label_3
_geom_angle
_geom_angle_site_symmetry_1
_geom_angle_site_symmetry_3
_geom_angle_publ_flag
C3 O1 C2 121.59(18) . . ?
C10 O2 C9 115.6(2) . . ?
C3 N1 C14 118.09(19) . . ?
C3 N1 C4 120.85(18) . . ?
C14 N1 C4 120.4(2) . . ?
C2 C1 H10 109.5 . . ?
C2 C1 H1 109.5 . . ?
H10 C1 H1 109.5 . . ?
C2 C1 H9 109.5 . . ?
H10 C1 H9 109.5 . . ?
H1 C1 H9 109.5 . . ?
O1 C2 C12 110.1(2) . . ?
O1 C2 C1 110.5(2) . . ?
C12 C2 C1 112.8(2) . . ?
O1 C2 C13 101.47(19) . . ?
C12 C2 C13 110.7(2) . . ?
C1 C2 C13 110.7(2) . . ?
O3 C3 O1 125.0(2) . . ?
O3 C3 N1 124.8(2) . . ?
O1 C3 N1 110.2(2) . . ?
N1 C4 C5 109.38(19) . . ?
N1 C4 C17 109.06(19) . . ?
C5 C4 C17 107.5(2) . . ?
N1 C4 C11 110.68(19) . . ?
C5 C4 C11 112.9(2) . . ?
C17 C4 C11 107.2(2) . . ?
C23 C5 C6 117.6(2) . . ?
C23 C5 C4 122.8(2) . . ?
C6 C5 C4 119.5(2) . . ?
C7 C6 C5 121.5(2) . . ?
C7 C6 H25 119.2 . . ?
C5 C6 H25 119.2 . . ?
C8 C7 C6 120.2(3) . . ?
C8 C7 H22 119.9 . . ?
C6 C7 H22 119.9 . . ?
C7 C8 C22 119.4(2) . . ?
C7 C8 H2 120.3 . . ?
C22 C8 H2 120.3 . . ?
O2 C9 H3 109.5 . . ?
O2 C9 H4 109.5 . . ?
H3 C9 H4 109.5 . . ?
O2 C9 H5 109.5 . . ?
H3 C9 H5 109.5 . . ?
H4 C9 H5 109.5 . . ?
O4 C10 O2 123.5(2) . . ?
O4 C10 C11 125.1(2) . . ?
O2 C10 C11 111.4(2) . . ?
C10 C11 C4 112.54(19) . . ?
C10 C11 H27 109.1 . . ?
C4 C11 H27 109.1 . . ?
C10 C11 H26 109.1 . . ?
C4 C11 H26 109.1 . . ?
H27 C11 H26 107.8 . . ?
C2 C12 H6 109.5 . . ?
C2 C12 H8 109.5 . . ?
H6 C12 H8 109.5 . . ?
C2 C12 H7 109.5 . . ?
H6 C12 H7 109.5 . . ?
H8 C12 H7 109.5 . . ?
C2 C13 H12 109.5 . . ?
C2 C13 H11 109.5 . . ?
H12 C13 H11 109.5 . . ?
C2 C13 H13 109.5 . . ?
H12 C13 H13 109.5 . . ?
H11 C13 H13 109.5 . . ?
C15 C14 C21 120.3(2) . . ?
C15 C14 N1 119.9(2) . . ?
C21 C14 N1 119.8(3) . . ?
C14 C15 C18 118.6(3) . . ?
C14 C15 C16 118.9(2) . . ?
C18 C15 C16 122.2(3) . . ?
C15 C16 C17 106.8(2) . . ?
C15 C16 H17 110.4 . . ?
C17 C16 H17 110.4 . . ?
C15 C16 H16 110.4 . . ?
C17 C16 H16 110.4 . . ?
H17 C16 H16 108.6 . . ?
C16 C17 C4 113.4(2) . . ?
C16 C17 H15 108.9 . . ?
C4 C17 H15 108.9 . . ?
C16 C17 H14 108.9 . . ?
C4 C17 H14 108.9 . . ?
H15 C17 H14 107.7 . . ?
C19 C18 C15 121.3(3) . . ?
C19 C18 H18 119.3 . . ?
C15 C18 H18 119.3 . . ?
C18 C19 C20 119.5(3) . . ?
C18 C19 H21 120.3 . . ?
C20 C19 H21 120.3 . . ?
C19 C20 C21 120.3(3) . . ?
C19 C20 H20 119.8 . . ?
C21 C20 H20 119.8 . . ?
C20 C21 C14 119.7(3) . . ?
C20 C21 H19 120.1 . . ?
C14 C21 H19 120.1 . . ?
C8 C22 C23 120.3(3) . . ?
C8 C22 H24 119.9 . . ?
C23 C22 H24 119.9 . . ?
C22 C23 C5 121.0(3) . . ?
C22 C23 H23 119.5 . . ?
C5 C23 H23 119.5 . . ?

loop_
_geom_torsion_atom_site_label_1
_geom_torsion_atom_site_label_2
_geom_torsion_atom_site_label_3
_geom_torsion_atom_site_label_4
_geom_torsion
_geom_torsion_site_symmetry_1
_geom_torsion_site_symmetry_2
_geom_torsion_site_symmetry_3
_geom_torsion_site_symmetry_4
_geom_torsion_publ_flag
C3 O1 C2 C12 -63.8(3) . . . . ?
C3 O1 C2 C1 61.5(3) . . . . ?
C3 O1 C2 C13 179.0(2) . . . . ?
C2 O1 C3 O3 -6.6(4) . . . . ?
C2 O1 C3 N1 173.1(2) . . . . ?
C14 N1 C3 O3 -8.3(4) . . . . ?
C4 N1 C3 O3 162.6(2) . . . . ?
C14 N1 C3 O1 172.0(2) . . . . ?
C4 N1 C3 O1 -17.0(3) . . . . ?
C3 N1 C4 C5 -50.1(3) . . . . ?
C14 N1 C4 C5 120.6(2) . . . . ?
C3 N1 C4 C17 -167.5(2) . . . . ?
C14 N1 C4 C17 3.2(3) . . . . ?
C3 N1 C4 C11 74.8(3) . . . . ?
C14 N1 C4 C11 -114.4(2) . . . . ?
N1 C4 C5 C23 145.3(2) . . . . ?
C17 C4 C5 C23 -96.3(3) . . . . ?
C11 C4 C5 C23 21.7(3) . . . . ?
N1 C4 C5 C6 -37.0(3) . . . . ?
C17 C4 C5 C6 81.3(3) . . . . ?
C11 C4 C5 C6 -160.7(2) . . . . ?
C23 C5 C6 C7 0.6(4) . . . . ?
C4 C5 C6 C7 -177.1(2) . . . . ?
C5 C6 C7 C8 -1.0(4) . . . . ?
C6 C7 C8 C22 0.3(4) . . . . ?
C9 O2 C10 O4 -4.1(4) . . . . ?
C9 O2 C10 C11 175.1(2) . . . . ?
O4 C10 C11 C4 94.7(3) . . . . ?
O2 C10 C11 C4 -84.4(3) . . . . ?
N1 C4 C11 C10 50.1(3) . . . . ?
C5 C4 C11 C10 173.1(2) . . . . ?
C17 C4 C11 C10 -68.7(3) . . . . ?
C3 N1 C14 C15 139.9(3) . . . . ?
C4 N1 C14 C15 -31.1(3) . . . . ?
C3 N1 C14 C21 -41.8(3) . . . . ?
C4 N1 C14 C21 147.2(2) . . . . ?
C21 C14 C15 C18 5.0(4) . . . . ?
N1 C14 C15 C18 -176.8(2) . . . . ?
C21 C14 C15 C16 -168.4(2) . . . . ?
N1 C14 C15 C16 9.9(4) . . . . ?
C14 C15 C16 C17 34.5(3) . . . . ?
C18 C15 C16 C17 -138.6(3) . . . . ?
C15 C16 C17 C4 -61.8(3) . . . . ?
N1 C4 C17 C16 43.1(3) . . . . ?
C5 C4 C17 C16 -75.4(3) . . . . ?
C11 C4 C17 C16 163.0(2) . . . . ?
C14 C15 C18 C19 -0.7(4) . . . . ?
C16 C15 C18 C19 172.5(3) . . . . ?
C15 C18 C19 C20 -3.0(4) . . . . ?
C18 C19 C20 C21 2.3(4) . . . . ?
C19 C20 C21 C14 1.9(4) . . . . ?
C15 C14 C21 C20 -5.7(4) . . . . ?
N1 C14 C21 C20 176.1(2) . . . . ?
C7 C8 C22 C23 0.8(4) . . . . ?
C8 C22 C23 C5 -1.3(4) . . . . ?
C6 C5 C23 C22 0.5(4) . . . . ?
C4 C5 C23 C22 178.2(2) . . . . ?

loop_
_geom_hbond_atom_site_label_D
_geom_hbond_atom_site_label_H
_geom_hbond_atom_site_label_A
_geom_hbond_distance_DH
_geom_hbond_distance_HA
_geom_hbond_distance_DA
_geom_hbond_angle_DHA
_geom_hbond_site_symmetry_A
C1 H10 O3 0.98 2.44 2.965(4) 113.0 .
C11 H26 O1 0.99 2.32 2.866(3) 114.0 .
C12 H7 O3 0.98 2.52 3.087(3) 116.5 .
C17 H14 O4 0.99 2.54 3.300(3) 133.2 .

_refine_diff_density_max         0.161
_refine_diff_density_min         -0.141
_refine_diff_density_rms         0.033

_shelx_res_file                  
; 
  
    CARTERN2_0m.res created by SHELXL-2014/7 
  
  
TITL CARTERN2_0m in P2(1) 
CELL 1.54178 9.4950 8.8357 12.0617 90.000 90.258 90.000 
ZERR 2.00 0.0003 0.0003 0.0004 0.000 0.002 0.000 
LATT -1 
SYMM -x, y+1/2, -z 
SFAC C H N O 
UNIT 46 54 2 8 
TEMP -173.160 
SIZE 0.090 0.120 0.320 
ACTA 
L.S. 10 
FMAP 2 
PLAN 10 
HTAB C1 O3 
HTAB C11 O1 
HTAB C12 O3 
HTAB C17 O4 
TEMP -176 
BOND $H 
CONF 
WGHT    0.041100    0.098000 
EXTI    0.010669 
FVAR       0.36895 
O1    4    0.420331    0.451316    0.771044    11.00000    0.02257    0.02043 = 
         0.01901    0.00199    0.00161    0.00478 
O2    4    0.107829    0.400935    0.657818    11.00000    0.02378    0.02703 = 
         0.02978    0.00464   -0.00050   -0.00442 
O3    4    0.320064    0.536801    0.929191    11.00000    0.02552    0.03593 = 
         0.01744    0.00061    0.00226    0.00499 
O4    4    0.042267    0.541200    0.511419    11.00000    0.02447    0.03431 = 
         0.02970    0.00457   -0.00444    0.00017 
N1    3    0.269338    0.644867    0.760221    11.00000    0.01782    0.02312 = 
         0.01780   -0.00129    0.00136    0.00384 
C1    1    0.433472    0.228052    0.893261    11.00000    0.04158    0.02910 = 
         0.03741    0.01059    0.00951    0.00543 
AFIX 137 
H10   2    0.397766    0.276725    0.960514    11.00000   -1.50000 
H1    2    0.494823    0.143293    0.913823    11.00000   -1.50000 
H9    2    0.354181    0.190425    0.848869    11.00000   -1.50000 
AFIX   0 
C2    1    0.516503    0.342137    0.826054    11.00000    0.02166    0.02137 = 
         0.02225    0.00463   -0.00098    0.00494 
C3    1    0.335675    0.542594    0.829717    11.00000    0.01565    0.02335 = 
         0.01886   -0.00267    0.00099   -0.00106 
C4    1    0.323196    0.673407    0.646010    11.00000    0.02200    0.02004 = 
         0.01494    0.00109    0.00173    0.00023 
C5    1    0.480766    0.705487    0.651472    11.00000    0.02100    0.01821 = 
         0.02399    0.00445    0.00020    0.00149 
C6    1    0.535507    0.788291    0.740312    11.00000    0.02391    0.02192 = 
         0.02887   -0.00069    0.00197    0.00039 
AFIX  43 
H25   2    0.474306    0.819606    0.798028    11.00000   -1.20000 
AFIX   0 
C7    1    0.676618    0.825772    0.746270    11.00000    0.02481    0.02319 = 
         0.04039    0.00052   -0.00360   -0.00351 
AFIX  43 
H22   2    0.710959    0.883661    0.807008    11.00000   -1.20000 
AFIX   0 
C8    1    0.767790    0.779373    0.664269    11.00000    0.01919    0.02721 = 
         0.04580    0.01194    0.00049   -0.00110 
AFIX  43 
H2    2    0.864921    0.804645    0.668411    11.00000   -1.20000 
AFIX   0 
C9    1   -0.038816    0.362510    0.675790    11.00000    0.02464    0.03356 = 
         0.04037    0.00588    0.00333   -0.00699 
AFIX 137 
H3    2   -0.097474    0.452278    0.663538    11.00000   -1.50000 
H4    2   -0.051005    0.326710    0.752046    11.00000   -1.50000 
H5    2   -0.067052    0.282582    0.623930    11.00000   -1.50000 
AFIX   0 
C10   1    0.132665    0.495932    0.573342    11.00000    0.02516    0.01949 = 
         0.02023   -0.00241    0.00177    0.00078 
C11   1    0.285978    0.539176    0.567790    11.00000    0.02149    0.02137 = 
         0.01942   -0.00208    0.00247    0.00150 
AFIX  23 
H27   2    0.309427    0.567379    0.490612    11.00000   -1.20000 
H26   2    0.344239    0.450479    0.588286    11.00000   -1.20000 
AFIX   0 
C12   1    0.624981    0.425697    0.894445    11.00000    0.02952    0.03921 = 
         0.04207   -0.01490   -0.01025    0.00961 
AFIX 137 
H6    2    0.673712    0.499493    0.847633    11.00000   -1.50000 
H8    2    0.693423    0.353381    0.924559    11.00000   -1.50000 
H7    2    0.578231    0.478464    0.955540    11.00000   -1.50000 
AFIX   0 
C13   1    0.584870    0.266320    0.726844    11.00000    0.03045    0.02491 = 
         0.02838    0.00083    0.00326    0.00708 
AFIX 137 
H12   2    0.512125    0.218255    0.680952    11.00000   -1.50000 
H11   2    0.651735    0.189416    0.752717    11.00000   -1.50000 
H13   2    0.634842    0.342394    0.682880    11.00000   -1.50000 
AFIX   0 
C14   1    0.161183    0.738473    0.805805    11.00000    0.01759    0.03574 = 
         0.01805   -0.00714   -0.00319    0.00514 
C15   1    0.151629    0.889651    0.774931    11.00000    0.02596    0.02969 = 
         0.02963   -0.00891   -0.00906    0.00646 
C16   1    0.239740    0.945392    0.680837    11.00000    0.03121    0.02366 = 
         0.04009    0.00055   -0.00575    0.00474 
AFIX  23 
H17   2    0.334617    0.974450    0.707737    11.00000   -1.20000 
H16   2    0.195266    1.034839    0.645782    11.00000   -1.20000 
AFIX   0 
C17   1    0.250212    0.816415    0.598157    11.00000    0.02414    0.02235 = 
         0.02736    0.00339    0.00002    0.00298 
AFIX  23 
H15   2    0.303487    0.851601    0.532667    11.00000   -1.20000 
H14   2    0.154227    0.788907    0.572885    11.00000   -1.20000 
AFIX   0 
C18   1    0.049395    0.980150    0.825168    11.00000    0.03655    0.03985 = 
         0.03715   -0.01689   -0.01333    0.01606 
AFIX  43 
H18   2    0.042524    1.083937    0.805298    11.00000   -1.20000 
AFIX   0 
C19   1   -0.041768    0.921778    0.903056    11.00000    0.03432    0.07203 = 
         0.02914   -0.02393   -0.00701    0.02534 
AFIX  43 
H21   2   -0.107671    0.985871    0.938983    11.00000   -1.20000 
AFIX   0 
C20   1   -0.036384    0.769270    0.928357    11.00000    0.02648    0.07464 = 
         0.02115   -0.00848    0.00027    0.01527 
AFIX  43 
H20   2   -0.101190    0.727729    0.979847    11.00000   -1.20000 
AFIX   0 
C21   1    0.063382    0.676398    0.878831    11.00000    0.02124    0.04941 = 
         0.01881   -0.00015   -0.00173    0.00689 
AFIX  43 
H19   2    0.064955    0.571083    0.894652    11.00000   -1.20000 
AFIX   0 
C22   1    0.716353    0.695512    0.575750    11.00000    0.02288    0.03110 = 
         0.03210    0.01101    0.00640    0.00630 
AFIX  43 
H24   2    0.778725    0.662013    0.519486    11.00000   -1.20000 
AFIX   0 
C23   1    0.573923    0.660271    0.569010    11.00000    0.02342    0.02394 = 
         0.02359    0.00587    0.00264    0.00191 
AFIX  43 
H23   2    0.539596    0.604492    0.507215    11.00000   -1.20000 
AFIX   0 
HKLF 4 1 1 0 0 0 1 0 0 0 1 
  
REM  CARTERN2_0m in P2(1) 
REM R1 =  0.0337 for    3116 Fo > 4sig(Fo)  and  0.0418 for all    3491 data 
REM    258 parameters refined using      1 restraints 
  
END 
  
WGHT      0.0243      0.1676 
  
REM Highest difference peak  0.161,  deepest hole -0.141,  1-sigma level  0.033 
Q1    1   0.4073  0.6832  0.6543  11.00000  0.05    0.16 
Q2    1   0.0788  0.7012  0.8082  11.00000  0.05    0.16 
Q3    1   0.1995  0.6967  0.7824  11.00000  0.05    0.14 
Q4    1   0.5248  0.6460  0.6420  11.00000  0.05    0.14 
Q5    1   0.3065  0.9935  0.7020  11.00000  0.05    0.13 
Q6    1   0.0926  0.9254  0.7779  11.00000  0.05    0.13 
Q7    1   0.1940  0.9209  0.7435  11.00000  0.05    0.13 
Q8    1   0.2935  0.6603  0.6983  11.00000  0.05    0.13 
Q9    1   0.2185  0.9979  0.6590  11.00000  0.05    0.12 
Q10   1  -0.2581  0.6438  1.0291  11.00000  0.05    0.12 
;
_shelx_res_checksum              78915
